# Supplementary material for: N-(2-Amino­phenyl­sulfonyl)-N-(2-nitro­phenyl­sulfonyl)methylamine
Source: Acta Crystallogr Sect E Struct Rep Online. 2008 Sep 13;64(Pt 10):o1906. doi: 10.1107/S1600536808028092 (PMC2959438; doi:10.1107/S1600536808028092)
Supplement: Supplementary file 1 [file e-64-o1906-sup1.cif]

##############################################################################
###                                                                        ###
###        Electronic paper (Acta Crystallographica Section E)             ###
###                                                                        ###
##############################################################################
#                                                                            #
# This CIF contains the data in a paper accepted for publication in Acta     #
# Crystallographica Section E. It conforms to the requirements of Notes      #
# for Authors for Section E, and has been peer reviewed under the auspices   #
# of the IUCr Commission on Journals.                                        #
#                                                                            #
# Full details of the Crystallographic Information File format               #
# are given in the paper "The Crystallographic Information File (CIF):       #
# a New Standard Archive File for Crystallography" by S. R. Hall, F. H.      #
# Allen and I. D. Brown [Acta Cryst. (1991), A47, 655-685].                  #
#                                                                            #
# The current version of the core CIF dictionary is obtainable from          #
# ftp://ftp.iucr.org/pub/cif_core.dic. The current version number is 2.4.    #
#                                                                            #
# Software is freely available for graphical display of the structure(s) in  #
# this CIF.  For information consult the CIF home page http://www.iucr.org/  #
# cif/home.html                                                              #
#                                                                            #
# This file may be used for bona fide research purposes within the           #
# scientific community so long as proper attribution is given to the journal # 
# article from which it was obtained.                                        #
#                                                                            #
##############################################################################
                                             
data_I
_audit_creation_method     SHELXL97
_chemical_name_systematic
;
<i>N</i>-(2-Aminophenylsulfonyl)-<i>N</i>-(2-nitrophenylsulfonyl)methylamine
;
_chemical_name_common     ?
_chemical_formula_moiety     'C13 H13 N3 O6 S2'
_chemical_formula_sum     'C13 H13 N3 O6 S2'
_chemical_formula_iupac     'C13 H13 N3 O6 S2'
_chemical_formula_weight     371.38
_chemical_melting_point     ?
_symmetry_cell_setting     orthorhombic
_symmetry_space_group_name_H-M     Pbca
_symmetry_space_group_name_HALL     '-P 2ac 2ab'
loop_
    _symmetry_equiv_pos_as_xyz
    'x, y, z'
    '-x+1/2, -y, z+1/2'
    '-x, y+1/2, -z+1/2'
    'x+1/2, -y+1/2, -z'
    '-x, -y, -z'
    'x-1/2, y, -z-1/2'
    'x, -y-1/2, z-1/2'
    '-x-1/2, y-1/2, z'
_cell_length_a     13.844(3)
_cell_length_b     12.942(2)
_cell_length_c     16.645(3)
_cell_angle_alpha     90.00
_cell_angle_beta     90.00
_cell_angle_gamma     90.00
_cell_volume     2982.2(10)
_cell_formula_units_Z     8
_cell_measurement_reflns_used     37072
_cell_measurement_theta_min     6.30
_cell_measurement_theta_max     55.06
_cell_measurement_temperature     153(2)
_exptl_crystal_description     platelet
_exptl_crystal_colour     yellow
_exptl_crystal_size_max     0.60
_exptl_crystal_size_mid     0.56
_exptl_crystal_size_min     0.08
_exptl_crystal_density_diffrn     1.654
_exptl_crystal_density_meas     ?
_exptl_crystal_density_method     'not measured'
_exptl_crystal_F_000     1536
_exptl_absorpt_coefficient_mu     0.396
_exptl_absorpt_correction_type     multi-scan
_exptl_absorpt_process_details     '(ABSCOR; Higashi, 1995)'
_exptl_absorpt_correction_T_min     0.7327
_exptl_absorpt_correction_T_max     0.9694
_exptl_special_details
;
 ?
;
_diffrn_ambient_temperature     153(2)
_diffrn_radiation_type     MoK\a
_diffrn_radiation_wavelength     0.71073
_diffrn_radiation_source     'Rotating anode'
_diffrn_radiation_monochromator     graphite
_diffrn_measurement_device_type     'Rigaku R-AXIS RAPID IP area-detector'
_diffrn_measurement_method     '\w oscillation'
_diffrn_detector_area_resol_mean     ?
_diffrn_reflns_number     34829
_diffrn_reflns_av_R_equivalents     0.0272
_diffrn_reflns_av_sigmaI/netI     0.0124
_diffrn_reflns_theta_min     3.15
_diffrn_reflns_theta_max     25.01
_diffrn_reflns_theta_full     25.01
_diffrn_measured_fraction_theta_max     0.998
_diffrn_measured_fraction_theta_full     0.998
_diffrn_reflns_limit_h_min     -16
_diffrn_reflns_limit_h_max     16
_diffrn_reflns_limit_k_min     -15
_diffrn_reflns_limit_k_max     15
_diffrn_reflns_limit_l_min     -19
_diffrn_reflns_limit_l_max     18
_diffrn_standards_number     0
_diffrn_standards_interval_count     ?
_diffrn_standards_interval_time     ?
_diffrn_standards_decay_%     0
_refine_special_details
;
 Refinement of F^2^ against ALL reflections.  The weighted R-factor wR and
 goodness of fit S are based on F^2^, conventional R-factors R are based
 on F, with F set to zero for negative F^2^. The threshold expression of
 F^2^ > 2sigma(F^2^) is used only for calculating R-factors(gt) etc. and is
 not relevant to the choice of reflections for refinement.  R-factors based
 on F^2^ are statistically about twice as large as those based on F, and R-
 factors based on ALL data will be even larger.
;
_reflns_number_total     2630
_reflns_number_gt     2428
_reflns_threshold_expression     I>2\s(I)
_refine_ls_structure_factor_coef     Fsqd
_refine_ls_matrix_type     full
_refine_ls_R_factor_all     0.0335
_refine_ls_R_factor_gt     0.0315
_refine_ls_wR_factor_gt     0.0855
_refine_ls_wR_factor_ref     0.0866
_refine_ls_goodness_of_fit_ref     1.077
_refine_ls_restrained_S_all     1.077
_refine_ls_number_reflns     2630
_refine_ls_number_parameters     218
_refine_ls_number_restraints     0
_refine_ls_hydrogen_treatment     constr
_refine_ls_weighting_scheme     calc
_refine_ls_weighting_details
         'calc w=1/[\s^2^(Fo^2^)+(0.0473P)^2^+2.1978P] where P=(Fo^2^+2Fc^2^)/3'
_atom_sites_solution_hydrogens     geom
_atom_sites_solution_primary     direct
_atom_sites_solution_secondary     difmap
_refine_ls_shift/su_max     0.000
_refine_ls_shift/su_mean     0.000
_refine_diff_density_max     0.418
_refine_diff_density_min     -0.390
_refine_ls_extinction_method     'SHELXTL (Sheldrick, 2001)'
_refine_ls_extinction_coef     0.0018(3)
_refine_ls_extinction_expression
                                  'Fc^*^=kFc[1+0.001xFc^2^\l^3^/sin(2\q)]^-1/4^'
loop_
    _atom_type_symbol
    _atom_type_description
    _atom_type_scat_dispersion_real
    _atom_type_scat_dispersion_imag
    _atom_type_scat_source
    'C' 'C' 0.0033 0.0016
                         'International Tables Vol C Tables 4.2.6.8 and 6.1.1.4'
    'H' 'H' 0.0000 0.0000
                         'International Tables Vol C Tables 4.2.6.8 and 6.1.1.4'
    'N' 'N' 0.0061 0.0033
                         'International Tables Vol C Tables 4.2.6.8 and 6.1.1.4'
    'O' 'O' 0.0106 0.0060
                         'International Tables Vol C Tables 4.2.6.8 and 6.1.1.4'
    'S' 'S' 0.1246 0.1234
                         'International Tables Vol C Tables 4.2.6.8 and 6.1.1.4'
_computing_data_collection     'RAPID-AUTO (Rigaku, 2004)'
_computing_cell_refinement     'RAPID-AUTO (Rigaku, 2004)'
_computing_data_reduction     'RAPID-AUTO (Rigaku, 2004)'
_computing_structure_solution     'SHELXTL (Sheldrick, 2008)'
_computing_structure_refinement     'SHELXTL (Sheldrick, 2008)'
_computing_molecular_graphics     'SHELXTL (Sheldrick, 2008)'
_computing_publication_material     'SHELXTL (Sheldrick, 2008)'
loop_
    _atom_site_type_symbol
    _atom_site_label
    _atom_site_fract_x
    _atom_site_fract_y
    _atom_site_fract_z
    _atom_site_U_iso_or_equiv
    _atom_site_adp_type
    _atom_site_calc_flag
    _atom_site_refinement_flags
    _atom_site_occupancy
    _atom_site_disorder_assembly
    _atom_site_disorder_group
    S S1 0.22770(3) 0.20009(3) 0.06984(2) 0.01845(14) Uani d . 1 . .
    S S2 0.43344(3) 0.22433(4) 0.04145(2) 0.01991(15) Uani d . 1 . .
    O O1 0.49675(13) 0.12116(13) -0.20069(10) 0.0487(5) Uani d . 1 . .
    O O2 0.40368(12) 0.08365(11) -0.10127(9) 0.0364(4) Uani d . 1 . .
    O O3 0.51339(9) 0.15580(11) 0.03241(8) 0.0281(3) Uani d . 1 . .
    O O4 0.43340(9) 0.29881(11) 0.10485(8) 0.0275(3) Uani d . 1 . .
    O O5 0.16079(10) 0.12669(11) 0.03769(8) 0.0288(3) Uani d . 1 . .
    O O6 0.23132(9) 0.30186(10) 0.03747(8) 0.0243(3) Uani d . 1 . .
    N N1 0.44722(12) 0.14579(12) -0.14329(9) 0.0266(4) Uani d . 1 . .
    N N2 0.33660(11) 0.14908(11) 0.05243(9) 0.0214(3) Uani d . 1 . .
    N N3 0.14942(13) 0.03260(13) 0.19054(11) 0.0366(4) Uani d . 1 . .
    H H3B 0.1590 0.0188 0.1394 0.044 Uiso calc R 1 . .
    H H3C 0.1251 -0.0150 0.2224 0.044 Uiso calc R 1 . .
    C C1 0.43468(12) 0.25628(14) -0.12717(11) 0.0211(4) Uani d . 1 . .
    C C2 0.43337(13) 0.31966(16) -0.19394(11) 0.0268(4) Uani d . 1 . .
    H H2A 0.4441 0.2917 -0.2460 0.032 Uiso calc R 1 . .
    C C3 0.41632(14) 0.42395(16) -0.18432(12) 0.0301(5) Uani d . 1 . .
    H H3D 0.4138 0.4678 -0.2300 0.036 Uiso calc R 1 . .
    C C4 0.40295(14) 0.46490(15) -0.10843(12) 0.0298(4) Uani d . 1 . .
    H H4B 0.3924 0.5370 -0.1020 0.036 Uiso calc R 1 . .
    C C5 0.40499(13) 0.40078(15) -0.04174(11) 0.0238(4) Uani d . 1 . .
    H H5B 0.3961 0.4295 0.0102 0.029 Uiso calc R 1 . .
    C C6 0.41971(12) 0.29552(14) -0.04974(11) 0.0186(4) Uani d . 1 . .
    C C7 0.34860(16) 0.03595(15) 0.06305(13) 0.0347(5) Uani d . 1 . .
    H H7A 0.4155 0.0166 0.0511 0.052 Uiso calc R 1 . .
    H H7B 0.3049 -0.0006 0.0264 0.052 Uiso calc R 1 . .
    H H7C 0.3333 0.0171 0.1186 0.052 Uiso calc R 1 . .
    C C8 0.21121(13) 0.20842(14) 0.17402(11) 0.0211(4) Uani d . 1 . .
    C C9 0.23455(13) 0.30465(15) 0.20835(12) 0.0255(4) Uani d . 1 . .
    H H9A 0.2607 0.3580 0.1758 0.031 Uiso calc R 1 . .
    C C10 0.21958(14) 0.32160(18) 0.28892(12) 0.0328(5) Uani d . 1 . .
    H H10A 0.2351 0.3864 0.3125 0.039 Uiso calc R 1 . .
    C C11 0.18139(14) 0.24220(19) 0.33523(12) 0.0359(5) Uani d . 1 . .
    H H11A 0.1707 0.2536 0.3909 0.043 Uiso calc R 1 . .
    C C12 0.15875(14) 0.14838(18) 0.30301(12) 0.0340(5) Uani d . 1 . .
    H H12A 0.1334 0.0957 0.3367 0.041 Uiso calc R 1 . .
    C C13 0.17225(13) 0.12809(15) 0.22050(12) 0.0272(4) Uani d . 1 . .
loop_
    _atom_site_aniso_label
    _atom_site_aniso_U_11
    _atom_site_aniso_U_22
    _atom_site_aniso_U_33
    _atom_site_aniso_U_12
    _atom_site_aniso_U_13
    _atom_site_aniso_U_23
    S1 0.0183(2) 0.0203(2) 0.0167(2) 0.00124(16) 0.00013(16) -0.00004(16)
    S2 0.0185(2) 0.0241(3) 0.0171(2) 0.00214(16) -0.00052(16) -0.00013(17)
    O1 0.0593(11) 0.0436(10) 0.0431(9) 0.0052(8) 0.0250(8) -0.0135(7)
    O2 0.0501(9) 0.0231(7) 0.0360(8) -0.0032(7) 0.0085(7) -0.0021(6)
    O3 0.0214(7) 0.0326(8) 0.0304(7) 0.0080(6) 0.0002(5) 0.0034(6)
    O4 0.0305(7) 0.0326(8) 0.0195(7) -0.0013(6) -0.0024(5) -0.0053(5)
    O5 0.0265(7) 0.0303(7) 0.0297(7) -0.0043(6) -0.0045(5) -0.0064(6)
    O6 0.0249(7) 0.0236(7) 0.0246(7) 0.0045(5) 0.0016(5) 0.0051(5)
    N1 0.0301(8) 0.0271(9) 0.0226(8) 0.0023(7) 0.0029(7) -0.0057(7)
    N2 0.0223(8) 0.0175(8) 0.0243(7) 0.0030(6) 0.0058(6) 0.0015(6)
    N3 0.0400(10) 0.0259(9) 0.0438(10) 0.0013(8) 0.0158(8) 0.0048(8)
    C1 0.0195(9) 0.0215(9) 0.0222(9) -0.0018(7) 0.0022(7) -0.0026(7)
    C2 0.0257(10) 0.0352(11) 0.0194(9) -0.0058(8) 0.0032(7) 0.0002(8)
    C3 0.0301(10) 0.0315(11) 0.0287(10) -0.0056(8) 0.0013(8) 0.0107(8)
    C4 0.0310(10) 0.0213(10) 0.0371(11) -0.0013(8) 0.0021(9) 0.0041(8)
    C5 0.0235(9) 0.0227(9) 0.0251(9) -0.0004(7) 0.0024(7) -0.0027(7)
    C6 0.0163(8) 0.0220(9) 0.0176(9) -0.0013(7) 0.0014(7) 0.0004(7)
    C7 0.0367(11) 0.0204(10) 0.0470(12) 0.0061(9) 0.0130(10) 0.0079(9)
    C8 0.0174(8) 0.0287(10) 0.0171(9) 0.0045(7) 0.0010(7) 0.0007(7)
    C9 0.0194(9) 0.0316(11) 0.0256(10) 0.0026(8) 0.0009(7) -0.0022(8)
    C10 0.0245(10) 0.0453(12) 0.0285(10) 0.0031(9) -0.0014(8) -0.0121(9)
    C11 0.0248(10) 0.0614(15) 0.0215(10) 0.0066(10) 0.0013(8) 0.0007(10)
    C12 0.0254(10) 0.0476(13) 0.0289(10) 0.0092(9) 0.0078(8) 0.0112(9)
    C13 0.0205(9) 0.0299(10) 0.0311(10) 0.0062(8) 0.0045(8) 0.0078(8)
_geom_special_details
;
 All esds (except the esd in the dihedral angle between two l.s. planes)
 are estimated using the full covariance matrix.  The cell esds are taken
 into account individually in the estimation of esds in distances, angles
 and torsion angles; correlations between esds in cell parameters are only
 used when they are defined by crystal symmetry.  An approximate (isotropic)
 treatment of cell esds is used for estimating esds involving l.s. planes.
;
loop_
    _geom_bond_atom_site_label_1
    _geom_bond_atom_site_label_2
    _geom_bond_site_symmetry_2
    _geom_bond_distance
    _geom_bond_publ_flag
    S1 O6 . 1.4239(13) ?
    S1 O5 . 1.4307(13) ?
    S1 N2 . 1.6711(15) ?
    S1 C8 . 1.7523(18) ?
    S2 O3 . 1.4263(13) ?
    S2 O4 . 1.4291(14) ?
    S2 N2 . 1.6671(15) ?
    S2 C6 . 1.7859(18) ?
    O1 N1 . 1.218(2) ?
    O2 N1 . 1.224(2) ?
    N1 C1 . 1.465(2) ?
    N2 C7 . 1.484(2) ?
    N3 C13 . 1.370(3) ?
    N3 H3B . 0.8800 ?
    N3 H3C . 0.8800 ?
    C1 C2 . 1.381(3) ?
    C1 C6 . 1.401(2) ?
    C2 C3 . 1.380(3) ?
    C2 H2A . 0.9500 ?
    C3 C4 . 1.382(3) ?
    C3 H3D . 0.9500 ?
    C4 C5 . 1.386(3) ?
    C4 H4B . 0.9500 ?
    C5 C6 . 1.384(3) ?
    C5 H5B . 0.9500 ?
    C7 H7A . 0.9800 ?
    C7 H7B . 0.9800 ?
    C7 H7C . 0.9800 ?
    C8 C13 . 1.404(3) ?
    C8 C9 . 1.408(3) ?
    C9 C10 . 1.375(3) ?
    C9 H9A . 0.9500 ?
    C10 C11 . 1.389(3) ?
    C10 H10A . 0.9500 ?
    C11 C12 . 1.364(3) ?
    C11 H11A . 0.9500 ?
    C12 C13 . 1.411(3) ?
    C12 H12A . 0.9500 ?
loop_
    _geom_contact_atom_site_label_1
    _geom_contact_atom_site_label_2
    _geom_contact_distance
    _geom_contact_site_symmetry_1
    _geom_contact_site_symmetry_2
    _geom_contact_publ_flag
    Cg1 Cg2 3.899(3) . 8_554 y
loop_
    _geom_angle_atom_site_label_1
    _geom_angle_atom_site_label_2
    _geom_angle_atom_site_label_3
    _geom_angle_site_symmetry_1
    _geom_angle_site_symmetry_3
    _geom_angle
    _geom_angle_publ_flag
    O6 S1 O5 . . 119.70(8) ?
    O6 S1 N2 . . 105.55(8) ?
    O5 S1 N2 . . 104.89(8) ?
    O6 S1 C8 . . 108.79(8) ?
    O5 S1 C8 . . 109.06(8) ?
    N2 S1 C8 . . 108.27(8) ?
    O3 S2 O4 . . 119.85(8) ?
    O3 S2 N2 . . 105.80(8) ?
    O4 S2 N2 . . 108.22(8) ?
    O3 S2 C6 . . 108.28(8) ?
    O4 S2 C6 . . 106.24(8) ?
    N2 S2 C6 . . 107.99(8) ?
    O1 N1 O2 . . 123.58(17) ?
    O1 N1 C1 . . 117.75(16) ?
    O2 N1 C1 . . 118.56(15) ?
    C7 N2 S2 . . 119.96(13) ?
    C7 N2 S1 . . 118.04(12) ?
    S2 N2 S1 . . 120.91(9) ?
    C13 N3 H3B . . 120.0 ?
    C13 N3 H3C . . 120.0 ?
    H3B N3 H3C . . 120.0 ?
    C2 C1 C6 . . 121.53(18) ?
    C2 C1 N1 . . 115.70(16) ?
    C6 C1 N1 . . 122.68(16) ?
    C3 C2 C1 . . 119.33(18) ?
    C3 C2 H2A . . 120.3 ?
    C1 C2 H2A . . 120.3 ?
    C2 C3 C4 . . 120.27(18) ?
    C2 C3 H3D . . 119.9 ?
    C4 C3 H3D . . 119.9 ?
    C3 C4 C5 . . 119.96(19) ?
    C3 C4 H4B . . 120.0 ?
    C5 C4 H4B . . 120.0 ?
    C6 C5 C4 . . 121.02(18) ?
    C6 C5 H5B . . 119.5 ?
    C4 C5 H5B . . 119.5 ?
    C5 C6 C1 . . 117.86(17) ?
    C5 C6 S2 . . 116.22(14) ?
    C1 C6 S2 . . 125.40(14) ?
    N2 C7 H7A . . 109.5 ?
    N2 C7 H7B . . 109.5 ?
    H7A C7 H7B . . 109.5 ?
    N2 C7 H7C . . 109.5 ?
    H7A C7 H7C . . 109.5 ?
    H7B C7 H7C . . 109.5 ?
    C13 C8 C9 . . 121.31(17) ?
    C13 C8 S1 . . 123.36(15) ?
    C9 C8 S1 . . 115.23(14) ?
    C10 C9 C8 . . 120.18(19) ?
    C10 C9 H9A . . 119.9 ?
    C8 C9 H9A . . 119.9 ?
    C9 C10 C11 . . 118.7(2) ?
    C9 C10 H10A . . 120.6 ?
    C11 C10 H10A . . 120.6 ?
    C12 C11 C10 . . 121.86(19) ?
    C12 C11 H11A . . 119.1 ?
    C10 C11 H11A . . 119.1 ?
    C11 C12 C13 . . 121.21(19) ?
    C11 C12 H12A . . 119.4 ?
    C13 C12 H12A . . 119.4 ?
    N3 C13 C8 . . 123.80(18) ?
    N3 C13 C12 . . 119.46(18) ?
    C8 C13 C12 . . 116.72(19) ?
loop_
    _geom_torsion_atom_site_label_1
    _geom_torsion_atom_site_label_2
    _geom_torsion_atom_site_label_3
    _geom_torsion_atom_site_label_4
    _geom_torsion_site_symmetry_1
    _geom_torsion_site_symmetry_2
    _geom_torsion_site_symmetry_3
    _geom_torsion_site_symmetry_4
    _geom_torsion
    _geom_torsion_publ_flag
    O3 S2 N2 C7 . . . . 8.83(17) ?
    O4 S2 N2 C7 . . . . -120.79(15) ?
    C6 S2 N2 C7 . . . . 124.60(15) ?
    O3 S2 N2 S1 . . . . 176.65(10) ?
    O4 S2 N2 S1 . . . . 47.02(12) ?
    C6 S2 N2 S1 . . . . -67.59(12) ?
    O6 S1 N2 C7 . . . . -166.74(14) ?
    O5 S1 N2 C7 . . . . -39.44(16) ?
    C8 S1 N2 C7 . . . . 76.90(16) ?
    O6 S1 N2 S2 . . . . 25.21(12) ?
    O5 S1 N2 S2 . . . . 152.52(10) ?
    C8 S1 N2 S2 . . . . -91.14(11) ?
    O1 N1 C1 C2 . . . . 32.8(2) ?
    O2 N1 C1 C2 . . . . -143.45(18) ?
    O1 N1 C1 C6 . . . . -150.48(18) ?
    O2 N1 C1 C6 . . . . 33.2(3) ?
    C6 C1 C2 C3 . . . . -0.4(3) ?
    N1 C1 C2 C3 . . . . 176.31(17) ?
    C1 C2 C3 C4 . . . . 1.5(3) ?
    C2 C3 C4 C5 . . . . -1.1(3) ?
    C3 C4 C5 C6 . . . . -0.4(3) ?
    C4 C5 C6 C1 . . . . 1.4(3) ?
    C4 C5 C6 S2 . . . . 173.57(15) ?
    C2 C1 C6 C5 . . . . -1.0(3) ?
    N1 C1 C6 C5 . . . . -177.53(16) ?
    C2 C1 C6 S2 . . . . -172.37(14) ?
    N1 C1 C6 S2 . . . . 11.1(2) ?
    O3 S2 C6 C5 . . . . -134.60(14) ?
    O4 S2 C6 C5 . . . . -4.64(16) ?
    N2 S2 C6 C5 . . . . 111.28(15) ?
    O3 S2 C6 C1 . . . . 36.88(18) ?
    O4 S2 C6 C1 . . . . 166.83(15) ?
    N2 S2 C6 C1 . . . . -77.25(16) ?
    O6 S1 C8 C13 . . . . 157.41(15) ?
    O5 S1 C8 C13 . . . . 25.25(18) ?
    N2 S1 C8 C13 . . . . -88.35(16) ?
    O6 S1 C8 C9 . . . . -18.95(16) ?
    O5 S1 C8 C9 . . . . -151.11(13) ?
    N2 S1 C8 C9 . . . . 95.29(14) ?
    C13 C8 C9 C10 . . . . 0.1(3) ?
    S1 C8 C9 C10 . . . . 176.58(15) ?
    C8 C9 C10 C11 . . . . 0.1(3) ?
    C9 C10 C11 C12 . . . . 0.2(3) ?
    C10 C11 C12 C13 . . . . -0.7(3) ?
    C9 C8 C13 N3 . . . . -179.11(17) ?
    S1 C8 C13 N3 . . . . 4.8(3) ?
    C9 C8 C13 C12 . . . . -0.6(3) ?
    S1 C8 C13 C12 . . . . -176.77(14) ?
    C11 C12 C13 N3 . . . . 179.44(19) ?
    C11 C12 C13 C8 . . . . 0.9(3) ?
loop_
    _geom_hbond_atom_site_label_D
    _geom_hbond_atom_site_label_H
    _geom_hbond_atom_site_label_A
    _geom_hbond_site_symmetry_A
    _geom_hbond_distance_DH
    _geom_hbond_distance_HA
    _geom_hbond_distance_DA
    _geom_hbond_angle_DHA
    N3 H3C O1 2 0.88 2.52 3.366(2) 160.4
    C12 H12A O2 2 0.95 2.59 3.508(3) 162.0
    C9 H9A N3 8_665 0.95 2.59 3.372(3) 139.7
data_global
_journal_date_recd_electronic     2008-07-22
_journal_date_accepted     2008-09-03
_journal_name_full     'Acta Crystallographica, Section E'
_journal_year     2008
_journal_volume     64
_journal_issue     10
_journal_page_first     o1906
_journal_page_last     o1906
_journal_paper_category     QO
_journal_coeditor_code     CV2436
_publ_contact_author_name     'Professor Zu-Wei Song'
_publ_contact_author_address
;
College of Science
Qingdao Agricultural University
Qingdao 266109
People's Republic of China
;
_publ_contact_author_email     songzuwei2008@yahoo.cn
_publ_contact_author_fax     '+86-532-84023405'
_publ_contact_author_phone     '+86-532-84023405'
_publ_section_title
;
<i>N</i>-(2-Aminophenylsulfonyl)-<i>N</i>-(2-nitrophenylsulfonyl)methylamine
;
loop_
    _publ_author_name
    _publ_author_address
    'Xu-Yun Li'
;
College of Science
Qingdao Agricultural University
Qingdao 266109
People's Republic of China
;
    'Zu-Wei Song'
;
College of Science
Qingdao Agricultural University
Qingdao 266109
People's Republic of China
;
