# Supplementary material for: N-(2-Amino­phenyl­sulfonyl)-N-(2-nitro­phenyl­sulfonyl)methylamine
Source: Acta Crystallogr Sect E Struct Rep Online. 2008 Sep 13;64(Pt 10):o1906. doi: 10.1107/S1600536808028092 (PMC2959438; doi:10.1107/S1600536808028092)
Supplement: Supplementary file 2 [file e-64-o1906-Isup2.hkl]

# 
# h,k,l, Fc-squared, Fo-squared, sigma(Fo-squared) and status flag 
# 
data_I
_shelx_title ' HZ9-6 in Pbca' 
_shelx_refln_list_code          4 
_shelx_F_calc_maximum      520.74 
_exptl_crystal_F_000      1536.00 
_reflns_d_resolution_high  0.8406 
 
loop_ 
 _symmetry_equiv_pos_as_xyz 
 'x, y, z' 
 '-x+1/2, -y, z+1/2' 
 '-x, y+1/2, -z+1/2' 
 'x+1/2, -y+1/2, -z' 
 '-x, -y, -z' 
 'x-1/2, y, -z-1/2' 
 'x, -y-1/2, z-1/2' 
 '-x-1/2, y-1/2, z' 
 
_cell_length_a    13.8438 
_cell_length_b    12.9420 
_cell_length_c    16.6450 
_cell_angle_alpha  90.000 
_cell_angle_beta   90.000 
_cell_angle_gamma  90.000 
 
_shelx_F_squared_multiplier     1.000 
 
loop_ 
 _refln_index_h 
 _refln_index_k 
 _refln_index_l 
 _refln_F_squared_calc 
 _refln_F_squared_meas 
 _refln_F_squared_sigma 
 _refln_observed_status 
   4   0   0       51.32       42.04      4.76 o 
   6   0   0    21193.17    22985.24    288.29 o 
   8   0   0     8960.62     9080.73    111.73 o 
  10   0   0     3533.78     3590.39     57.40 o 
  12   0   0    12488.75    12478.87    245.58 o 
  14   0   0     8156.75     8834.08    127.75 o 
  16   0   0      372.69      370.87     18.02 o 
   2   1   0    19101.12    17082.32    136.64 o 
   4   1   0   271170.84   317159.25   3850.09 o 
   6   1   0     2449.68     2595.62     22.66 o 
   8   1   0      193.63      202.59      5.24 o 
  10   1   0    38001.09    41039.59    409.65 o 
  12   1   0      172.62      172.28      7.51 o 
  14   1   0     7527.92     7796.99    174.66 o 
  16   1   0     3553.32     3354.69     42.09 o 
   0   2   0   143747.45   142348.58   2111.57 o 
   2   2   0     4844.35     4922.50     37.46 o 
   4   2   0    61254.46    60571.66    591.51 o 
   6   2   0    25119.92    24694.67    243.36 o 
   8   2   0    11531.79    12957.11    115.07 o 
  10   2   0     3387.04     3510.03     36.54 o 
  12   2   0       55.32       56.38      5.97 o 
  14   2   0     4949.44     5120.47     53.66 o 
  16   2   0     1317.45     1295.04     24.47 o 
   2   3   0      295.29      210.27      4.33 o 
   4   3   0    13233.67    14433.77    151.71 o 
   6   3   0        9.37        7.04      3.09 o 
   8   3   0    14167.76    15527.30    139.02 o 
  10   3   0    11462.75    12249.53    113.59 o 
  12   3   0     2220.78     2279.26     25.22 o 
  14   3   0     3066.21     3167.67     36.67 o 
  16   3   0     1402.48     1595.06     68.19 o 
   0   4   0       24.11       33.13      4.66 o 
   2   4   0     2746.15     2531.43     21.92 o 
   4   4   0       83.98       55.71      4.40 o 
   6   4   0    23445.24    27367.10    263.62 o 
   8   4   0     4632.87     4645.52     43.15 o 
  10   4   0      766.65      692.68     11.17 o 
  12   4   0      965.41      994.03     14.23 o 
  14   4   0     1980.33     2055.00     27.26 o 
   2   5   0    13169.99    13542.67    115.24 o 
   4   5   0     6375.15     7230.29     61.86 o 
   6   5   0       76.56       79.58      4.32 o 
   8   5   0      808.15      824.80     11.13 o 
  10   5   0      785.60     1031.37     15.01 o 
  12   5   0      385.26      374.03     10.78 o 
  14   5   0      756.09      733.69     15.65 o 
   0   6   0     3246.91     3603.82     45.23 o 
   2   6   0     7042.02     7170.42     98.81 o 
   4   6   0     7060.93     7459.69     64.31 o 
   6   6   0     5154.88     5526.61     50.43 o 
   8   6   0     2676.40     3012.73     31.32 o 
  10   6   0     1196.85     1122.53     17.08 o 
  12   6   0       61.33      109.92      7.67 o 
  14   6   0        8.91        7.48      6.17 o 
   2   7   0       33.22       44.75      4.20 o 
   4   7   0      174.98      205.99      6.56 o 
   6   7   0     3641.91     3519.98     35.20 o 
   8   7   0     4994.18     5073.06     51.04 o 
  10   7   0     4649.70     4628.06     57.70 o 
  12   7   0     1973.86     2080.43     26.78 o 
  14   7   0      511.24      528.23     13.77 o 
   0   8   0     1759.20     1823.63     26.67 o 
   2   8   0     6046.55     5896.48     84.42 o 
   4   8   0     3981.04     3861.75     39.36 o 
   6   8   0    18575.32    18528.62    177.57 o 
   8   8   0     1590.74     1623.55     21.44 o 
  10   8   0      169.37      200.24      7.96 o 
  12   8   0      433.70      474.98     13.55 o 
  14   8   0      544.37      541.69     15.74 o 
   2   9   0     1092.83     1052.67     14.59 o 
   4   9   0     2724.17     2583.97     33.33 o 
   6   9   0     5545.46     5841.48     57.08 o 
   8   9   0     3067.11     3249.71     37.67 o 
  10   9   0     7192.80     7171.09     73.40 o 
  12   9   0     3911.48     4010.16     52.19 o 
   0  10   0     3067.30     3020.31     47.77 o 
   2  10   0     4719.06     4762.77     48.14 o 
   4  10   0     4526.99     4449.10     71.40 o 
   6  10   0    13937.84    13902.46    165.70 o 
   8  10   0      579.12      638.24     13.48 o 
  10  10   0      419.63      485.40     14.21 o 
  12  10   0       87.50       71.42      9.57 o 
   2  11   0      450.79      468.85     13.65 o 
   4  11   0     4154.38     4090.12     53.14 o 
   6  11   0     1322.70     1262.22     27.28 o 
   8  11   0     1147.94     1179.10     22.55 o 
  10  11   0     1996.10     1992.29     28.90 o 
   0  12   0     7936.25     8001.28    118.84 o 
   2  12   0     2768.70     2518.50     36.17 o 
   4  12   0      676.55      734.66     40.50 o 
   6  12   0      156.95      140.78     10.46 o 
   8  12   0       68.07       57.70     10.43 o 
  10  12   0      594.48      635.12     18.22 o 
   2  13   0      138.23      137.74     12.18 o 
   4  13   0     1241.02     1278.02     24.01 o 
   6  13   0        8.29        3.96      6.14 o 
   8  13   0      568.48      613.44     19.18 o 
   0  14   0      991.14     1015.04     36.36 o 
   2  14   0       16.58       30.66      9.89 o 
   4  14   0      281.86      292.38     23.97 o 
   6  14   0      314.55      335.22     14.66 o 
   2  15   0     1186.46     1252.08     41.38 o 
   2   1   1     1966.04     2102.69     11.74 o 
   3   1   1     2815.13     2714.51     15.27 o 
   4   1   1     4502.98     4753.80     29.17 o 
   5   1   1     2949.69     3464.91     22.27 o 
   6   1   1       23.43       39.76      2.54 o 
   7   1   1     2053.28     2426.80     17.19 o 
   8   1   1     3833.36     3696.06     24.32 o 
   9   1   1      217.49      217.52      4.93 o 
  10   1   1       32.73       41.73      4.70 o 
  11   1   1        0.24        0.95      2.54 o 
  12   1   1       29.59       26.96      3.60 o 
  13   1   1       20.78       20.44      3.96 o 
  14   1   1        0.56        1.90      3.44 o 
  15   1   1      266.62      229.10      7.19 o 
  16   1   1       62.77       35.46      6.18 o 
   0   2   1     7604.92     7586.93     87.70 o 
   1   2   1    13122.85    11232.22    138.71 o 
   2   2   1     4682.33     4496.99     24.33 o 
   3   2   1     2246.27     2399.02     16.44 o 
   4   2   1    18023.10    18532.86    122.28 o 
   5   2   1     5070.88     6430.65     37.56 o 
   6   2   1     2153.46     2271.99     15.24 o 
   7   2   1     2034.79     2260.32     15.47 o 
   8   2   1     2066.57     2149.05     15.55 o 
   9   2   1      176.46      198.84      5.50 o 
  10   2   1      377.03      353.98      6.80 o 
  11   2   1     1592.30     1523.70     13.99 o 
  12   2   1      926.16      878.70      9.72 o 
  13   2   1      636.71      643.63      8.75 o 
  14   2   1       29.45       33.60      5.21 o 
  15   2   1        1.33        3.87      3.76 o 
  16   2   1      290.27      300.80     10.28 o 
   1   3   1     3603.21     3272.95     26.61 o 
   2   3   1     1968.26     1809.08     11.13 o 
   3   3   1     7759.25     7912.76     44.97 o 
   4   3   1      103.21      203.87      4.52 o 
   5   3   1       88.43      171.55      3.56 o 
   6   3   1      328.59      357.99      5.00 o 
   7   3   1     3374.82     3773.75     23.50 o 
   8   3   1      285.30      330.21      5.03 o 
   9   3   1      338.05      310.86      5.32 o 
  10   3   1       15.02       20.10      3.36 o 
  11   3   1      837.47      845.93      9.60 o 
  12   3   1      259.03      251.65      6.77 o 
  13   3   1      297.50      312.27      7.36 o 
  14   3   1       52.46       54.54      5.19 o 
  15   3   1      309.94      349.94      7.72 o 
  16   3   1      125.79      121.19      6.75 o 
   0   4   1      192.59      265.12      5.77 o 
   1   4   1      888.74      641.35      8.80 o 
   2   4   1      147.08      121.56      3.08 o 
   3   4   1     2036.09     2062.94     12.96 o 
   4   4   1      188.63      220.88      3.52 o 
   5   4   1      924.44      700.92      6.10 o 
   6   4   1      223.46      289.58      4.85 o 
   7   4   1      218.91      204.23      4.24 o 
   8   4   1      295.43      376.44      6.15 o 
   9   4   1      453.05      483.50      6.73 o 
  10   4   1      170.89      212.04      5.58 o 
  11   4   1       13.95        6.38      3.75 o 
  12   4   1        4.02        6.87      3.94 o 
  13   4   1      706.89      762.84     10.49 o 
  14   4   1       75.78       72.62      4.87 o 
  15   4   1       11.68       11.51      3.86 o 
   1   5   1       27.16       37.37      2.54 o 
   2   5   1      912.13      805.41      6.95 o 
   3   5   1       50.84       92.26      2.81 o 
   4   5   1      852.84      723.66      6.43 o 
   5   5   1      108.12       89.22      2.95 o 
   6   5   1        8.42       13.53      2.23 o 
   7   5   1     1520.50     1694.12     12.92 o 
   8   5   1       73.69       97.37      3.98 o 
   9   5   1     4104.47     3995.04     28.65 o 
  10   5   1      396.92      427.49      7.65 o 
  11   5   1      637.19      678.05      8.36 o 
  12   5   1        0.41        2.25      2.77 o 
  13   5   1      120.16      144.16      5.59 o 
  14   5   1        0.22        0.13      2.83 o 
  15   5   1      255.27      317.13      7.32 o 
   0   6   1     8659.24     8963.82     92.88 o 
   1   6   1      190.47      138.67      3.89 o 
   2   6   1     2341.86     2307.50     18.28 o 
   3   6   1     1175.31     1270.17      9.99 o 
   4   6   1      532.88      424.54      5.40 o 
   5   6   1     1622.92     1479.32     11.55 o 
   6   6   1      569.41      653.61      7.23 o 
   7   6   1      406.92      444.61      6.57 o 
   8   6   1        5.95       15.47      2.89 o 
   9   6   1       91.38      106.37      4.63 o 
  10   6   1      126.77      128.53      5.27 o 
  11   6   1       44.18       58.55      5.19 o 
  12   6   1      111.58      126.61      6.12 o 
  13   6   1     1439.45     1481.80     15.66 o 
  14   6   1      840.40      915.77     13.18 o 
  15   6   1      321.21      346.84      9.22 o 
   1   7   1      775.49     1004.69     10.45 o 
   2   7   1     1241.19     1342.68     10.74 o 
   3   7   1       88.86       81.13      3.61 o 
   4   7   1     1031.97     1104.01      9.72 o 
   5   7   1     3067.43     2902.41     20.02 o 
   6   7   1        0.70        2.76      2.66 o 
   7   7   1        4.00        3.36      2.74 o 
   8   7   1     1111.58     1056.09     10.98 o 
   9   7   1     2016.35     2114.10     17.40 o 
  10   7   1     1083.99     1113.40     12.52 o 
  11   7   1       71.16       88.57      5.41 o 
  12   7   1       57.05       56.72      5.34 o 
  13   7   1      228.05      225.11      7.77 o 
  14   7   1        2.51        4.18      4.41 o 
   0   8   1      208.08      241.74      7.20 o 
   1   8   1        8.80        3.16      2.42 o 
   2   8   1        5.39        5.69      2.75 o 
   3   8   1       21.50        9.62      3.38 o 
   4   8   1     2065.61     2138.12     17.02 o 
   5   8   1     5526.60     5523.41     37.68 o 
   6   8   1     2137.02     2188.39     17.97 o 
   7   8   1      272.06      261.66      7.12 o 
   8   8   1      612.40      671.01      8.93 o 
   9   8   1      171.72      168.95      6.44 o 
  10   8   1       41.68       49.54      5.74 o 
  11   8   1       74.86       68.52      5.69 o 
  12   8   1      442.34      431.72      8.97 o 
  13   8   1      257.63      267.54      8.75 o 
  14   8   1      155.30      125.17      6.79 o 
   1   9   1        5.65        9.91      3.27 o 
   2   9   1      217.50      240.38      6.27 o 
   3   9   1      985.13      889.07     10.52 o 
   4   9   1      874.39      799.01     10.23 o 
   5   9   1     1357.77     1370.19     14.43 o 
   6   9   1       62.06       59.07      5.65 o 
   7   9   1     1709.27     1676.13     16.66 o 
   8   9   1      190.66      200.88      7.01 o 
   9   9   1      588.68      644.79     10.60 o 
  10   9   1      116.22      122.19      6.05 o 
  11   9   1        1.37        0.74      3.02 o 
  12   9   1        0.75        1.16      3.67 o 
  13   9   1        9.30        9.64      4.23 o 
   0  10   1     2244.21     2271.73     28.35 o 
   1  10   1     1754.42     1715.06     16.19 o 
   2  10   1     1676.84     1683.74     15.74 o 
   3  10   1     1094.02     1129.20     13.36 o 
   4  10   1      743.51      735.28     11.55 o 
   5  10   1      274.37      292.28      8.70 o 
   6  10   1        2.87        3.41      4.49 o 
   7  10   1     1192.80     1104.26     13.17 o 
   8  10   1      117.31      116.16      5.99 o 
   9  10   1        2.80        6.32      4.10 o 
  10  10   1      148.63      161.38      6.96 o 
  11  10   1     2187.71     2305.59     21.97 o 
  12  10   1       13.19       11.76      4.58 o 
   1  11   1     2258.37     2187.86     19.90 o 
   2  11   1      104.32       94.06      6.41 o 
   3  11   1      276.56      293.81      8.23 o 
   4  11   1      561.29      624.01     11.27 o 
   5  11   1       21.20       19.48      5.47 o 
   6  11   1      165.34      170.33      7.48 o 
   7  11   1     1449.29     1412.47     15.53 o 
   8  11   1      144.82      148.24      6.82 o 
   9  11   1      751.14      846.66     13.04 o 
  10  11   1        0.08       -0.39      3.38 o 
  11  11   1       92.15       82.82      7.50 o 
   0  12   1      167.38      165.36     14.35 o 
   1  12   1      196.45      163.05     10.96 o 
   2  12   1       13.67        8.07      4.72 o 
   3  12   1     3788.61     3764.52     51.98 o 
   4  12   1       18.86       13.62      4.96 o 
   5  12   1      727.18      740.45     12.63 o 
   6  12   1       14.17       10.59      4.75 o 
   7  12   1       45.68       45.74      5.75 o 
   8  12   1       21.08       22.37      5.87 o 
   9  12   1      752.32      806.92     13.97 o 
  10  12   1        0.05        1.98      5.18 o 
   1  13   1     4479.36     4450.52     45.89 o 
   2  13   1       36.65       33.56      8.19 o 
   3  13   1       39.68       36.37      5.63 o 
   4  13   1       18.38       13.83      5.79 o 
   5  13   1       22.40       14.58      5.73 o 
   6  13   1       54.91       59.63      7.05 o 
   7  13   1     1727.00     1766.91     19.26 o 
   8  13   1        1.98        1.11      4.01 o 
   0  14   1       36.16       35.35     12.29 o 
   1  14   1      103.19      105.64      8.69 o 
   2  14   1      455.96      488.03     16.01 o 
   3  14   1     2162.93     2217.06     26.04 o 
   4  14   1        1.69        2.85      4.56 o 
   5  14   1      186.71      168.84      8.76 o 
   6  14   1        0.31        2.12      4.51 o 
   1  15   1      628.44      648.96     19.45 o 
   2  15   1      293.77      308.62     11.70 o 
   3  15   1       62.90       63.58     13.54 o 
   2   0   2     3131.37     3261.82     27.59 o 
   3   0   2    63029.20    60631.38    578.00 o 
   4   0   2      321.38      380.53      6.09 o 
   5   0   2      220.64      131.51      4.71 o 
   6   0   2     9833.40     8921.17     73.39 o 
   7   0   2      185.22      118.95      5.30 o 
   8   0   2      232.43      232.54      5.43 o 
   9   0   2     4500.91     4827.88     45.10 o 
  10   0   2      516.85      519.91     10.27 o 
  11   0   2     2380.56     2173.55     28.27 o 
  12   0   2     1286.19     1317.93     19.37 o 
  13   0   2     2091.93     2170.20     26.33 o 
  14   0   2      967.88      985.88     16.12 o 
  15   0   2      404.00      407.63     12.44 o 
  16   0   2        3.27        2.97      4.94 o 
   1   1   2     4112.86     3880.96     25.59 o 
   2   1   2    23235.38    21090.57    186.59 o 
   3   1   2        0.24       11.88      1.47 o 
   4   1   2      844.66      741.61      6.33 o 
   5   1   2      129.21      115.95      2.90 o 
   6   1   2       60.85       37.65      2.25 o 
   7   1   2     6118.03     6740.32     43.71 o 
   8   1   2       14.91       19.31      2.54 o 
   9   1   2     8200.47     8320.41     52.61 o 
  10   1   2    10401.21    10521.15     68.01 o 
  11   1   2     2062.74     2101.82     17.00 o 
  12   1   2      139.57      169.50      5.02 o 
  13   1   2     1005.94      983.21     11.14 o 
  14   1   2      739.38      798.50     11.19 o 
  15   1   2     1355.25     1355.29     16.07 o 
  16   1   2      304.49      319.37      8.39 o 
   0   2   2    17162.70    16229.90    145.97 o 
   1   2   2     6765.12     6758.82     63.16 o 
   2   2   2     3481.53     3502.85     19.21 o 
   3   2   2      449.82      465.93      4.10 o 
   4   2   2      897.06      795.30      6.42 o 
   5   2   2    19414.73    18796.64    114.57 o 
   6   2   2     5259.19     5450.24     32.40 o 
   7   2   2     9351.18     9130.52     54.84 o 
   8   2   2      284.66      287.50      4.89 o 
   9   2   2      631.50      655.50      7.13 o 
  10   2   2     1343.25     1320.41     11.98 o 
  11   2   2        2.23        3.60      3.44 o 
  12   2   2      584.85      593.59      7.51 o 
  13   2   2      113.34      118.03      5.43 o 
  14   2   2     1754.84     1759.04     17.75 o 
  15   2   2      258.04      256.14      7.99 o 
  16   2   2      210.84      235.95      8.07 o 
   1   3   2    21507.15    19379.39    137.00 o 
   2   3   2      180.80      128.21      2.92 o 
   3   3   2      215.30      199.07      3.37 o 
   4   3   2     9031.21     8950.11     51.98 o 
   5   3   2     7643.26     8044.36     47.38 o 
   6   3   2     2646.20     2817.72     17.23 o 
   7   3   2        4.96        5.92      2.32 o 
   8   3   2       42.36       16.90      2.60 o 
   9   3   2     2224.74     2207.46     16.16 o 
  10   3   2     3242.44     3243.56     23.46 o 
  11   3   2     4326.50     4371.45     30.82 o 
  12   3   2      221.94      217.07      5.20 o 
  13   3   2      241.20      261.32      5.76 o 
  14   3   2      931.93      984.22     13.01 o 
  15   3   2      184.37      225.32      7.49 o 
  16   3   2      954.45      971.01     13.12 o 
   0   4   2     4647.01     3520.65     29.18 o 
   1   4   2     2832.30     2508.80     18.10 o 
   2   4   2     1723.97     1569.70     12.86 o 
   3   4   2     1876.12     1606.06     10.63 o 
   4   4   2     2539.33     2437.48     15.49 o 
   5   4   2     5938.35     6103.75     35.86 o 
   6   4   2     5617.13     5953.25     36.25 o 
   7   4   2      543.91      738.63      6.77 o 
   8   4   2     1488.88     1557.84     12.51 o 
   9   4   2      160.99      176.03      4.84 o 
  10   4   2      457.30      500.02      7.97 o 
  11   4   2       44.35       41.08      4.00 o 
  12   4   2       21.22       26.74      4.20 o 
  13   4   2      945.28      973.29     11.89 o 
  14   4   2      950.44      982.80     12.71 o 
  15   4   2      277.05      266.33      6.99 o 
   1   5   2       37.55       87.19      3.68 o 
   2   5   2     3899.79     3901.75     27.56 o 
   3   5   2      667.38      684.30      6.25 o 
   4   5   2     5445.74     5378.10     32.57 o 
   5   5   2      924.12      980.31      8.23 o 
   6   5   2      625.21      602.10      6.79 o 
   7   5   2       86.27       83.87      3.56 o 
   8   5   2      206.90      186.71      4.34 o 
   9   5   2     1518.40     1687.11     13.95 o 
  10   5   2      116.36      143.24      5.14 o 
  11   5   2      215.53      227.59      6.09 o 
  12   5   2      394.04      437.01      8.06 o 
  13   5   2      140.63      130.16      6.08 o 
  14   5   2       96.79       81.25      6.21 o 
  15   5   2      285.05      296.24      8.09 o 
   0   6   2      252.98      235.78      6.18 o 
   1   6   2     6254.10     6746.04     41.34 o 
   2   6   2      252.41      271.45      4.62 o 
   3   6   2       23.58       31.83      2.67 o 
   4   6   2     1664.50     1666.42     12.18 o 
   5   6   2      352.95      315.51      4.96 o 
   6   6   2     3456.82     3897.79     26.15 o 
   7   6   2      955.62     1071.68     10.35 o 
   8   6   2     1486.79     1596.74     13.49 o 
   9   6   2      254.42      259.24      5.46 o 
  10   6   2      242.10      281.93      6.01 o 
  11   6   2       17.36        9.68      3.59 o 
  12   6   2       47.47       39.23      4.28 o 
  13   6   2      406.70      434.26      8.22 o 
  14   6   2      166.77      208.18      6.43 o 
  15   6   2       22.90       27.98      4.78 o 
   1   7   2      593.73      593.94      6.43 o 
   2   7   2        5.63        7.06      2.41 o 
   3   7   2      832.98      763.86      7.49 o 
   4   7   2     2665.77     2892.45     19.54 o 
   5   7   2      241.22      230.01      4.82 o 
   6   7   2     1603.02     1647.32     13.26 o 
   7   7   2     1591.91     1622.95     14.16 o 
   8   7   2     1514.64     1572.29     14.27 o 
   9   7   2      509.55      476.12      6.90 o 
  10   7   2        2.53        3.60      3.50 o 
  11   7   2      656.17      671.31      9.65 o 
  12   7   2        9.47       15.90      4.27 o 
  13   7   2       52.56       67.18      6.04 o 
  14   7   2        8.58       10.45      4.77 o 
   0   8   2      570.19      592.02      9.90 o 
   1   8   2     1960.18     1922.11     16.70 o 
   2   8   2      373.50      375.43      5.96 o 
   3   8   2     2916.92     2926.31     20.89 o 
   4   8   2     1685.70     1654.81     14.71 o 
   5   8   2     2853.12     2649.26     20.39 o 
   6   8   2        0.92        5.56      3.33 o 
   7   8   2       78.90       70.51      4.59 o 
   8   8   2      941.81     1031.39     11.37 o 
   9   8   2      328.43      346.14      7.81 o 
  10   8   2       80.99       88.91      5.14 o 
  11   8   2        1.62        3.66      3.41 o 
  12   8   2        2.81        3.12      3.47 o 
  13   8   2      452.31      434.73      8.67 o 
   1   9   2        5.87        8.12      3.16 o 
   2   9   2      829.39      849.93     10.03 o 
   3   9   2     2579.23     2594.06     19.74 o 
   4   9   2     2254.49     2185.12     21.57 o 
   5   9   2     1002.03      994.69     12.11 o 
   6   9   2      259.13      272.90      7.33 o 
   7   9   2      924.48     1002.93     12.11 o 
   8   9   2       35.15       33.33      5.27 o 
   9   9   2     2830.13     2881.38     23.85 o 
  10   9   2       24.19       14.90      4.07 o 
  11   9   2      146.69      135.99      6.09 o 
  12   9   2     1129.71     1248.54     15.83 o 
  13   9   2      988.80     1015.40     15.35 o 
   0  10   2     1591.73     1641.47     22.59 o 
   1  10   2     3477.31     3583.25     27.18 o 
   2  10   2     1260.49     1295.70     12.86 o 
   3  10   2     1112.45     1147.79     12.40 o 
   4  10   2       27.10       35.62      5.13 o 
   5  10   2     5488.78     5433.93     46.70 o 
   6  10   2     3127.67     3017.21     28.12 o 
   7  10   2       20.49       25.56      4.96 o 
   8  10   2       19.29       13.91      5.06 o 
   9  10   2        5.99        8.19      4.76 o 
  10  10   2        1.48        4.05      4.62 o 
  11  10   2       36.06       33.49      6.04 o 
  12  10   2       29.19       15.27      5.67 o 
   1  11   2        1.01        4.79      4.25 o 
   2  11   2      193.66      187.23      7.58 o 
   3  11   2     2032.88     1971.46     20.06 o 
   4  11   2     2387.78     2336.53     26.93 o 
   5  11   2     3580.92     3591.26     44.83 o 
   6  11   2      154.19      164.72      6.38 o 
   7  11   2       13.53        8.74      4.13 o 
   8  11   2       45.36       49.06      5.92 o 
   9  11   2     2334.93     2391.42     22.36 o 
  10  11   2      773.38      830.54     12.98 o 
  11  11   2      231.95      285.53      8.79 o 
   0  12   2     1390.98     1351.04     24.04 o 
   1  12   2     5565.53     5488.13     44.77 o 
   2  12   2      561.55      589.44     13.26 o 
   3  12   2        4.01        7.32      5.14 o 
   4  12   2        2.82        0.25      3.53 o 
   5  12   2      981.69      906.90     12.94 o 
   6  12   2     1914.05     1930.96     19.78 o 
   7  12   2        1.97        4.50      4.16 o 
   8  12   2      238.31      218.12      7.44 o 
   9  12   2        2.71        1.52      4.15 o 
  10  12   2      299.82      293.65      9.79 o 
   1  13   2      263.31      216.71     10.60 o 
   2  13   2       26.20       21.87      5.81 o 
   3  13   2      252.17      240.03     10.59 o 
   4  13   2      737.95      760.18     17.91 o 
   5  13   2     1776.74     1816.92     20.51 o 
   6  13   2       47.03       40.51      6.02 o 
   7  13   2        6.90       15.08      5.37 o 
   8  13   2      123.87      131.09      7.71 o 
   0  14   2     1167.77     1149.17     26.17 o 
   1  14   2      365.89      347.75     12.60 o 
   2  14   2       27.90       38.37      7.86 o 
   3  14   2        5.21       27.16      6.96 o 
   4  14   2      111.47      128.64      9.94 o 
   5  14   2      567.49      552.05     12.92 o 
   6  14   2      128.32      138.60      8.00 o 
   1  15   2      104.59      108.16      9.39 o 
   2  15   2      590.99      752.74     38.90 o 
   3  15   2       19.45       29.46      8.79 o 
   1   1   3     1227.49     1211.42      9.09 o 
   2   1   3     4430.46     4279.59     38.96 o 
   3   1   3     2182.27     1867.11     12.44 o 
   4   1   3     2298.99     2327.81     16.03 o 
   5   1   3        2.67        8.02      1.66 o 
   6   1   3     2777.06     2828.19     17.01 o 
   7   1   3      291.48      309.41      4.06 o 
   8   1   3     1829.74     1699.57     13.10 o 
   9   1   3       47.24       25.29      2.55 o 
  10   1   3      916.09      902.25      8.92 o 
  11   1   3        2.64        4.33      3.13 o 
  12   1   3      132.15      139.59      5.63 o 
  13   1   3      184.04      171.78      5.36 o 
  14   1   3        6.89        8.72      3.09 o 
  15   1   3      134.39      107.90      6.47 o 
  16   1   3       17.61       21.52      3.82 o 
   0   2   3    16294.07    14877.69    121.28 o 
   1   2   3      764.23      911.85     13.26 o 
   2   2   3     2441.03     2202.09     14.09 o 
   3   2   3      607.15      712.51      6.68 o 
   4   2   3     6096.15     5735.78     33.41 o 
   5   2   3     2924.02     3059.29     17.81 o 
   6   2   3     1126.81     1158.94      8.39 o 
   7   2   3      181.33      277.31      5.66 o 
   8   2   3     2548.16     2659.67     17.89 o 
   9   2   3      105.86       96.13      3.92 o 
  10   2   3       24.95       39.46      3.03 o 
  11   2   3     4069.74     4077.95     28.83 o 
  12   2   3      279.67      268.23      6.12 o 
  13   2   3       12.09       15.28      3.72 o 
  14   2   3      524.12      541.81      9.36 o 
  15   2   3        1.28        2.64      4.34 o 
  16   2   3      437.15      435.50      7.96 o 
   1   3   3      228.72      185.53      2.96 o 
   2   3   3     3014.71     2942.07     18.55 o 
   3   3   3     3469.90     3403.43     22.26 o 
   4   3   3       14.45        7.41      1.42 o 
   5   3   3      973.76     1224.23      9.78 o 
   6   3   3     2382.46     2421.42     15.63 o 
   7   3   3     3907.16     3840.13     24.35 o 
   8   3   3     1531.37     1659.30     12.35 o 
   9   3   3      136.86      145.33      4.20 o 
  10   3   3     4961.02     4909.29     32.66 o 
  11   3   3        8.96        8.78      3.42 o 
  12   3   3     1350.74     1361.76     13.03 o 
  13   3   3        0.46        3.34      3.29 o 
  14   3   3      616.55      658.84     10.61 o 
  15   3   3      886.15      798.95     10.73 o 
   0   4   3    14255.39    14143.04    119.15 o 
   1   4   3      586.40      460.11      4.96 o 
   2   4   3     4199.48     4074.71     24.04 o 
   3   4   3     3232.27     3324.79     19.70 o 
   4   4   3     3784.78     3704.17     21.89 o 
   5   4   3      303.53      363.33      4.53 o 
   6   4   3     2544.21     2268.22     14.88 o 
   7   4   3       73.07       76.17      3.20 o 
   8   4   3      508.24      498.29      6.20 o 
   9   4   3        4.13        3.23      2.18 o 
  10   4   3       28.20       31.45      3.72 o 
  11   4   3     3000.67     2946.37     22.45 o 
  12   4   3      107.87       95.31      4.85 o 
  13   4   3       88.59      101.46      5.42 o 
  14   4   3      682.91      684.28     10.18 o 
  15   4   3      191.53      180.89      7.53 o 
   1   5   3    17970.91    18694.20    118.45 o 
   2   5   3     1805.59     1826.00     12.17 o 
   3   5   3       20.99       37.07      2.65 o 
   4   5   3     3070.36     2843.63     18.28 o 
   5   5   3        7.73        8.78      2.07 o 
   6   5   3     4337.98     4515.91     28.48 o 
   7   5   3      771.09      811.45      7.66 o 
   8   5   3      945.44      902.12      8.84 o 
   9   5   3      152.13      106.63      4.15 o 
  10   5   3     4731.23     4863.61     34.08 o 
  11   5   3       37.22       44.23      4.19 o 
  12   5   3      604.34      659.48      9.18 o 
  13   5   3      288.79      307.19      7.18 o 
  14   5   3      706.81      745.46     11.24 o 
  15   5   3      746.03      737.64     13.06 o 
   0   6   3     5251.39     5254.09     45.71 o 
   1   6   3      311.27      434.70      5.41 o 
   2   6   3     3573.80     3323.15     21.34 o 
   3   6   3     7381.57     7491.66     45.48 o 
   4   6   3      292.04      278.71      4.78 o 
   5   6   3     9116.46     8846.10     55.62 o 
   6   6   3     6428.35     6685.42     43.17 o 
   7   6   3       17.03       14.54      2.50 o 
   8   6   3      160.42      150.90      4.73 o 
   9   6   3      843.01      886.04      9.42 o 
  10   6   3      246.16      229.91      5.94 o 
  11   6   3      513.63      500.56      7.99 o 
  12   6   3        0.05       -0.68      3.11 o 
  13   6   3       47.19       43.14      5.11 o 
  14   6   3      387.09      388.51      8.44 o 
   1   7   3     3328.45     3312.82     27.72 o 
   2   7   3      623.27      626.94      7.14 o 
   3   7   3      244.08      235.40      4.61 o 
   4   7   3     4508.43     4734.72     31.32 o 
   5   7   3      362.58      296.41      5.84 o 
   6   7   3        0.03        4.13      2.56 o 
   7   7   3     3127.41     3126.17     23.11 o 
   8   7   3      525.71      571.95      7.56 o 
   9   7   3     1995.66     2091.01     17.93 o 
  10   7   3     1184.98     1273.03     14.89 o 
  11   7   3      409.72      428.66      7.84 o 
  12   7   3       31.69       30.82      4.79 o 
  13   7   3      232.57      213.41      6.68 o 
  14   7   3     1199.31     1296.28     15.95 o 
   0   8   3      275.55      266.68      6.96 o 
   1   8   3        0.93       14.34      2.78 o 
   2   8   3       61.63       59.30      3.74 o 
   3   8   3     1727.52     1779.22     14.43 o 
   4   8   3      934.79      912.49     10.03 o 
   5   8   3     2878.03     2814.73     21.81 o 
   6   8   3     2740.90     2691.26     21.14 o 
   7   8   3      783.01      781.57      9.92 o 
   8   8   3      831.62      838.92      9.72 o 
   9   8   3       22.76       35.31      5.14 o 
  10   8   3      589.43      622.02     10.80 o 
  11   8   3      692.62      735.61     11.36 o 
  12   8   3        0.01        0.55      3.06 o 
  13   8   3      647.62      664.07     11.07 o 
   1   9   3       72.94       74.39      4.45 o 
   2   9   3      396.97      397.24      7.43 o 
   3   9   3       17.18       23.96      4.21 o 
   4   9   3     3987.33     3989.05     29.47 o 
   5   9   3      386.53      377.55      8.31 o 
   6   9   3      872.72      859.77     10.41 o 
   7   9   3     2207.85     2221.24     20.43 o 
   8   9   3      242.74      246.66      7.08 o 
   9   9   3     1074.41     1082.31     12.86 o 
  10   9   3      673.74      758.38     10.95 o 
  11   9   3      461.57      452.14      9.33 o 
  12   9   3       14.70        4.93      4.20 o 
  13   9   3        4.17        2.87      3.93 o 
   0  10   3     4942.23     4642.36     47.25 o 
   1  10   3      194.99      170.43      6.75 o 
   2  10   3     2038.16     2173.48     19.41 o 
   3  10   3      567.36      589.77      9.73 o 
   4  10   3      736.85      754.26     11.43 o 
   5  10   3      289.24      300.38      8.55 o 
   6  10   3     1472.48     1578.08     23.93 o 
   7  10   3       60.13       51.86      5.17 o 
   8  10   3      594.37      580.50      9.61 o 
   9  10   3       42.35       51.26      6.04 o 
  10  10   3       32.82       29.12      5.40 o 
  11  10   3      222.73      240.39      8.90 o 
  12  10   3      546.57      563.33     12.01 o 
   1  11   3      557.20      530.27      9.58 o 
   2  11   3     4227.79     4263.06     33.33 o 
   3  11   3       16.43       22.99      5.29 o 
   4  11   3      306.16      324.83      8.47 o 
   5  11   3      462.68      462.84     10.93 o 
   6  11   3      494.41      548.69     10.04 o 
   7  11   3      284.68      304.91      7.96 o 
   8  11   3      293.18      285.93      8.59 o 
   9  11   3        6.92        7.75      4.48 o 
  10  11   3      374.96      397.52      9.68 o 
  11  11   3       30.78       34.08      5.72 o 
   0  12   3        1.63        3.84      8.82 o 
   1  12   3      703.40      709.73     13.30 o 
   2  12   3     1774.31     1981.45     21.15 o 
   3  12   3      552.32      589.65     10.82 o 
   4  12   3      222.51      233.50      7.92 o 
   5  12   3       35.15       39.94      5.93 o 
   6  12   3       34.53       28.07      5.78 o 
   7  12   3        5.67        1.73      3.96 o 
   8  12   3      915.38      975.30     13.59 o 
   9  12   3      265.80      223.61      8.80 o 
  10  12   3      304.13      301.19      9.72 o 
   1  13   3      492.01      507.65     11.29 o 
   2  13   3       53.04       84.31      8.64 o 
   3  13   3      604.26      566.63     12.56 o 
   4  13   3       51.81       40.58      6.89 o 
   5  13   3        0.01        4.61      4.70 o 
   6  13   3     1690.36     1739.65     20.01 o 
   7  13   3      241.01      241.58      8.98 o 
   8  13   3      175.37      199.50      8.50 o 
   0  14   3       76.94       81.20     12.81 o 
   1  14   3       26.24       11.88      6.56 o 
   2  14   3     1468.38     1577.94     20.05 o 
   3  14   3      156.28      149.55      9.54 o 
   4  14   3      384.49      436.09     12.98 o 
   5  14   3       67.87       75.93      7.91 o 
   6  14   3       88.94       69.04      6.86 o 
   1  15   3      550.56      549.36     19.40 o 
   2  15   3     1253.35     1317.61     21.57 o 
   0   0   4     1560.90     1819.57     59.37 o 
   1   0   4    59730.83    55884.46    526.52 o 
   2   0   4     3242.07     3742.62     27.49 o 
   3   0   4      131.70      136.56      3.96 o 
   4   0   4     4435.11     4362.16     44.16 o 
   5   0   4     9307.34     8095.48     70.55 o 
   6   0   4     6268.39     6787.21     55.55 o 
   7   0   4     2503.08     2641.77     23.70 o 
   8   0   4     1197.41     1155.73     14.84 o 
   9   0   4        2.52        4.01      3.00 o 
  10   0   4      133.64      123.44      6.63 o 
  11   0   4    12545.98    12689.34    125.44 o 
  12   0   4     1225.65     1306.04     16.26 o 
  13   0   4     2979.55     3108.95     41.92 o 
  14   0   4      126.93      130.72      7.46 o 
  15   0   4       97.72      144.88     11.68 o 
  16   0   4        9.73       10.26      5.25 o 
   1   1   4    22590.78    20867.23    123.78 o 
   2   1   4     3225.89     3414.12     23.26 o 
   3   1   4    26270.28    25008.31    325.26 o 
   4   1   4      572.23      580.84      6.72 o 
   5   1   4     1660.11     1443.58     10.09 o 
   6   1   4      717.09      717.80      5.81 o 
   7   1   4      201.89      196.18      3.09 o 
   8   1   4      145.31      160.97      3.90 o 
   9   1   4    10317.55    10672.40     69.13 o 
  10   1   4      206.16      215.79      5.00 o 
  11   1   4     1360.75     1349.42     12.45 o 
  12   1   4       57.53       61.73      3.78 o 
  13   1   4       93.43      107.55      5.11 o 
  14   1   4      166.85      155.35      5.62 o 
  15   1   4     6522.62     6472.76     56.29 o 
  16   1   4      136.38      114.63      5.77 o 
   0   2   4     2081.13     1934.31     17.47 o 
   1   2   4    28226.39    26083.79    165.59 o 
   2   2   4        5.23        3.85      1.37 o 
   3   2   4      676.61      615.00      6.08 o 
   4   2   4        3.87        2.88      1.48 o 
   5   2   4     7356.40     7429.85     62.44 o 
   6   2   4      930.70     1083.40      8.11 o 
   7   2   4       39.35       40.84      2.33 o 
   8   2   4      793.62      924.21      7.88 o 
   9   2   4      148.32      163.21      4.04 o 
  10   2   4       66.98       70.90      3.66 o 
  11   2   4     3380.19     3463.05     25.35 o 
  12   2   4      208.64      196.14      5.19 o 
  13   2   4     1088.69     1137.65     11.99 o 
  14   2   4       15.87       20.79      3.90 o 
  15   2   4        6.03        0.19      3.13 o 
   1   3   4      196.11      172.13      3.34 o 
   2   3   4     5620.93     5371.32     30.69 o 
   3   3   4     1095.39      968.47     12.47 o 
   4   3   4      126.43      182.57      2.74 o 
   5   3   4    11532.87    11548.02     70.77 o 
   6   3   4        0.20        4.32      1.48 o 
   7   3   4     2573.75     2565.73     16.63 o 
   8   3   4       13.79       12.58      2.15 o 
   9   3   4     2734.08     2743.79     18.83 o 
  10   3   4      731.56      758.50      8.35 o 
  11   3   4       95.94      109.74      4.35 o 
  12   3   4       25.82       26.41      3.70 o 
  13   3   4      260.74      283.62      6.41 o 
  14   3   4       16.58       15.24      3.68 o 
  15   3   4     1322.52     1423.72     17.38 o 
   0   4   4     7843.24     8115.35     67.98 o 
   1   4   4        9.01       38.89      2.37 o 
   2   4   4      524.35      463.83      5.12 o 
   3   4   4      338.90      285.84      3.62 o 
   4   4   4       86.20       83.36      2.60 o 
   5   4   4     9139.77     9389.41     56.29 o 
   6   4   4     5296.20     5284.63     35.33 o 
   7   4   4      402.46      418.14      5.08 o 
   8   4   4       71.45       73.34      3.29 o 
   9   4   4     1094.72     1117.43     10.23 o 
  10   4   4      295.06      300.72      5.44 o 
  11   4   4        0.27        1.89      2.83 o 
  12   4   4      709.91      708.49      9.13 o 
  13   4   4       54.50       74.04      4.46 o 
  14   4   4       78.44       87.35      8.17 o 
  15   4   4      190.58      184.26      6.52 o 
   1   5   4        3.02       11.22      2.25 o 
   2   5   4     1011.78      934.26      7.57 o 
   3   5   4     4707.74     4547.22     30.84 o 
   4   5   4      415.98      449.79      5.34 o 
   5   5   4     2148.47     2250.33     15.72 o 
   6   5   4     1803.65     1721.13     12.72 o 
   7   5   4      610.22      586.28      7.10 o 
   8   5   4     1176.96     1236.76     10.70 o 
   9   5   4     1018.60     1100.27     10.48 o 
  10   5   4       14.85       19.41      3.38 o 
  11   5   4     1546.59     1534.32     13.96 o 
  12   5   4      121.33      119.76      4.98 o 
  13   5   4      907.18      908.81     11.05 o 
  14   5   4        3.59        6.50      3.68 o 
  15   5   4      221.64      282.38      9.05 o 
   0   6   4     3067.31     3282.27     30.24 o 
   1   6   4     2329.79     2357.04     15.92 o 
   2   6   4      326.44      275.54      4.63 o 
   3   6   4      872.79      756.78      7.54 o 
   4   6   4       70.96       37.96      3.05 o 
   5   6   4      168.80      205.55      4.40 o 
   6   6   4      371.74      403.10      5.85 o 
   7   6   4      420.83      390.97      5.86 o 
   8   6   4      290.19      284.83      6.53 o 
   9   6   4       80.06       77.93      3.92 o 
  10   6   4      243.11      259.13      5.74 o 
  11   6   4        2.92        2.44      2.71 o 
  12   6   4      155.55      140.62      5.38 o 
  13   6   4        0.03        1.79      3.01 o 
  14   6   4        5.36       10.41      3.69 o 
   1   7   4      593.05      721.64      7.65 o 
   2   7   4      125.77      132.16      4.28 o 
   3   7   4     1979.46     1979.10     14.81 o 
   4   7   4      221.75      236.93      4.66 o 
   5   7   4     1080.33     1042.77      9.69 o 
   6   7   4      313.95      301.45      6.01 o 
   7   7   4     3484.56     3416.76     24.61 o 
   8   7   4      217.12      190.61      5.89 o 
   9   7   4     2195.36     2155.19     20.07 o 
  10   7   4      125.77       99.14      5.24 o 
  11   7   4      539.01      505.36      8.00 o 
  12   7   4       23.82       21.12      4.15 o 
  13   7   4      376.32      338.76      7.77 o 
  14   7   4       40.98       33.59      5.92 o 
   0   8   4      549.60      575.75     10.36 o 
   1   8   4      978.71     1051.43     11.44 o 
   2   8   4      157.43      141.28      4.90 o 
   3   8   4     2430.48     2288.82     17.57 o 
   4   8   4      667.71      662.81      8.42 o 
   5   8   4     2898.15     2922.43     22.28 o 
   6   8   4      419.20      363.61      6.93 o 
   7   8   4     1787.35     1850.31     16.70 o 
   8   8   4        6.38        6.01      3.74 o 
   9   8   4       71.10       76.23      5.04 o 
  10   8   4       59.63       75.42      5.12 o 
  11   8   4       66.74       58.10      4.46 o 
  12   8   4      201.44      194.42      7.11 o 
  13   8   4      136.39      121.77      5.95 o 
   1   9   4     1856.23     1797.78     17.97 o 
   2   9   4      196.77      211.94      6.05 o 
   3   9   4      685.29      676.94      8.88 o 
   4   9   4       21.74       12.44      4.08 o 
   5   9   4     1187.25     1184.53     12.13 o 
   6   9   4       25.01       30.79      4.76 o 
   7   9   4      163.08      180.75      5.86 o 
   8   9   4      223.19      202.24      6.70 o 
   9   9   4     1673.58     1608.24     16.48 o 
  10   9   4       62.55       52.40      4.92 o 
  11   9   4      948.28      987.76     12.45 o 
  12   9   4        0.33        0.01      3.00 o 
   0  10   4       62.14       43.34      7.13 o 
   1  10   4      260.12      272.63      7.46 o 
   2  10   4        0.39       23.47      5.69 o 
   3  10   4     3221.70     3298.95     26.61 o 
   4  10   4        6.78       20.99      4.95 o 
   5  10   4     3675.75     3642.72     28.22 o 
   6  10   4      825.73      803.71     11.28 o 
   7  10   4      748.45      717.86     10.56 o 
   8  10   4      123.54      111.04      6.30 o 
   9  10   4      602.81      593.65      9.98 o 
  10  10   4       46.44       30.79      4.67 o 
  11  10   4      124.99      150.05      6.44 o 
  12  10   4        1.21        2.57      4.63 o 
   1  11   4       61.59       55.92      6.55 o 
   2  11   4       27.17       30.36      5.50 o 
   3  11   4       24.12       23.46      5.43 o 
   4  11   4      673.07      631.26     13.90 o 
   5  11   4       39.59       45.15      6.36 o 
   6  11   4      160.09      162.36      7.78 o 
   7  11   4     1268.33     1383.01     15.52 o 
   8  11   4       36.13       49.12      6.28 o 
   9  11   4     1333.65     1283.75     17.09 o 
  10  11   4       40.44       50.25      5.53 o 
  11  11   4      237.16      219.59      7.67 o 
   0  12   4      401.95      312.46     16.70 o 
   1  12   4      578.02      593.75     18.78 o 
   2  12   4        0.04        2.03      4.45 o 
   3  12   4      295.56      254.90      8.50 o 
   4  12   4      123.62      128.69      6.85 o 
   5  12   4      695.53      681.84     12.68 o 
   6  12   4       14.04       18.34      5.53 o 
   7  12   4      237.27      226.91      8.47 o 
   8  12   4      176.40      149.74      7.19 o 
   9  12   4      563.57      544.11     11.78 o 
   1  13   4      196.07      214.81      9.42 o 
   2  13   4        0.07       -0.42      3.69 o 
   3  13   4       74.47       90.98      7.08 o 
   4  13   4      202.77      172.68      7.39 o 
   5  13   4      119.85      108.14      8.01 o 
   6  13   4       35.58       41.17      7.44 o 
   7  13   4       58.95       74.87      7.36 o 
   8  13   4      211.86      242.40     11.12 o 
   0  14   4      136.34      131.52     12.34 o 
   1  14   4      361.59      309.28      9.67 o 
   2  14   4       55.24       65.75      8.95 o 
   3  14   4      328.69      348.67     11.97 o 
   4  14   4       63.51       84.40      7.72 o 
   5  14   4       54.46       50.56      7.48 o 
   1  15   4      236.73      220.01     10.83 o 
   1   1   5      671.05      561.03      4.65 o 
   2   1   5     4121.24     3927.99     21.77 o 
   3   1   5     9092.20     8602.46     70.55 o 
   4   1   5      543.09      464.41      5.44 o 
   5   1   5     3206.79     2901.89     21.49 o 
   6   1   5       34.76       49.75      1.71 o 
   7   1   5       64.77      114.96      2.47 o 
   8   1   5       21.67       32.38      2.49 o 
   9   1   5     1205.83     1241.00      9.71 o 
  10   1   5      334.78      313.25      6.22 o 
  11   1   5       22.01       31.46      3.06 o 
  12   1   5      302.73      309.65      5.94 o 
  13   1   5        8.06        6.03      2.77 o 
  14   1   5      135.38      138.27      4.81 o 
  15   1   5        0.31       -0.21      2.59 o 
   0   2   5    50596.39    47302.98    444.49 o 
   1   2   5     2282.40     2175.60     13.17 o 
   2   2   5     2316.99     2631.13     19.77 o 
   3   2   5      762.70      874.18      7.75 o 
   4   2   5      598.05      716.79      5.96 o 
   5   2   5     1902.62     1939.97     21.38 o 
   6   2   5     1024.79     1222.61      9.63 o 
   7   2   5     2673.36     2751.91     17.41 o 
   8   2   5      895.08      904.19      7.41 o 
   9   2   5      153.88      152.54      3.77 o 
  10   2   5      772.11      796.61      8.00 o 
  11   2   5        4.22        7.44      2.78 o 
  12   2   5     1520.76     1453.69     12.76 o 
  13   2   5      179.38      156.63      7.97 o 
  14   2   5       87.65       96.30      4.69 o 
  15   2   5      132.72      122.80      5.38 o 
   1   3   5     4417.34     4365.36     25.19 o 
   2   3   5     1792.05     2039.21     14.22 o 
   3   3   5      367.53      420.79      4.77 o 
   4   3   5     6494.84     5854.91     37.98 o 
   5   3   5     1799.70     1882.18     16.68 o 
   6   3   5      680.03      715.76      7.27 o 
   7   3   5      516.21      473.06      6.17 o 
   8   3   5     1110.44     1160.08      9.71 o 
   9   3   5      364.37      370.63      5.09 o 
  10   3   5     2873.52     2999.46     21.15 o 
  11   3   5      822.86      823.99     10.32 o 
  12   3   5      161.90      163.95      7.09 o 
  13   3   5     2130.81     2037.50     20.02 o 
  14   3   5      785.41      842.56     12.00 o 
  15   3   5       66.20       58.29      5.39 o 
   0   4   5    12881.13    12731.38    108.34 o 
   1   4   5     1149.58     1207.90      8.66 o 
   2   4   5     4950.88     5691.21     33.41 o 
   3   4   5    10098.93    10311.20     60.82 o 
   4   4   5       87.74       45.87      2.19 o 
   5   4   5       11.87       17.44      1.96 o 
   6   4   5     1552.46     1475.71     11.17 o 
   7   4   5       17.34       16.89      2.16 o 
   8   4   5     1056.78      974.73      9.18 o 
   9   4   5     3771.59     3756.25     25.04 o 
  10   4   5      384.34      371.35      5.71 o 
  11   4   5       70.54       69.02      3.69 o 
  12   4   5      425.10      411.90      6.61 o 
  13   4   5      212.23      199.97      5.37 o 
  14   4   5      886.10      928.29     11.17 o 
  15   4   5        0.90        2.90      4.43 o 
   1   5   5     3661.80     3801.23     23.30 o 
   2   5   5     6086.95     6258.88     38.05 o 
   3   5   5     1173.93     1063.18      8.78 o 
   4   5   5      585.70      461.38      5.47 o 
   5   5   5     1875.55     1846.93     12.71 o 
   6   5   5      497.50      583.36      6.29 o 
   7   5   5     7034.35     6965.68     43.80 o 
   8   5   5      506.37      469.58      5.78 o 
   9   5   5      145.78      163.90      4.25 o 
  10   5   5     4455.23     4412.83     30.67 o 
  11   5   5       93.92      123.54      4.20 o 
  12   5   5      497.07      474.24      7.82 o 
  13   5   5     1152.33     1119.02     12.27 o 
  14   5   5      190.77      209.07      7.35 o 
  15   5   5     1155.64     1094.83     16.49 o 
   0   6   5      122.40      230.34      6.32 o 
   1   6   5      730.68      655.71      6.90 o 
   2   6   5     1338.00     1492.79     11.46 o 
   3   6   5     8780.53     8841.99     54.69 o 
   4   6   5      269.29      219.02      4.62 o 
   5   6   5       66.78       73.74      3.68 o 
   6   6   5     7313.18     7142.57     45.49 o 
   7   6   5      357.93      369.43      5.86 o 
   8   6   5      437.48      422.47      6.04 o 
   9   6   5      837.50      866.02      9.15 o 
  10   6   5      195.11      181.09      5.15 o 
  11   6   5        0.11        3.23      2.58 o 
  12   6   5        1.08        3.09      2.95 o 
  13   6   5      333.61      297.87      6.32 o 
  14   6   5     1604.52     1595.55     22.52 o 
   1   7   5      109.15       69.78      3.45 o 
   2   7   5     1974.73     2077.10     15.22 o 
   3   7   5      537.57      575.30      7.36 o 
   4   7   5     2319.88     2216.35     16.51 o 
   5   7   5      264.00      271.02      5.25 o 
   6   7   5      155.35      144.85      4.71 o 
   7   7   5     2277.31     2326.02     18.85 o 
   8   7   5        1.16        3.58      2.79 o 
   9   7   5      374.12      346.35      6.93 o 
  10   7   5     1837.99     1867.14     17.29 o 
  11   7   5     1820.04     1825.98     20.52 o 
  12   7   5        0.39        3.46      2.88 o 
  13   7   5      459.11      471.46     11.28 o 
  14   7   5       87.93       86.22      7.69 o 
   0   8   5      577.66      477.70     13.52 o 
   1   8   5     1129.87     1109.34     10.60 o 
   2   8   5      433.10      476.02      6.72 o 
   3   8   5      416.13      456.82      6.93 o 
   4   8   5      128.92      130.60      5.56 o 
   5   8   5       57.67       57.75      4.14 o 
   6   8   5     8386.55     8626.92     58.32 o 
   7   8   5     2644.02     2597.71     20.86 o 
   8   8   5      707.70      681.50      9.51 o 
   9   8   5        1.57        5.21      3.14 o 
  10   8   5        0.60        0.04      3.00 o 
  11   8   5      203.58      175.00      6.75 o 
  12   8   5       90.59       83.72      5.65 o 
  13   8   5      387.42      340.70     11.31 o 
   1   9   5      943.59      856.85     10.59 o 
   2   9   5      864.37      837.10      9.64 o 
   3   9   5      270.52      283.47      7.42 o 
   4   9   5     6124.63     6066.33     43.25 o 
   5   9   5        7.33        4.95      3.85 o 
   6   9   5      607.85      588.86     10.10 o 
   7   9   5      843.46      894.43     11.48 o 
   8   9   5     1052.42      983.18     11.93 o 
   9   9   5        1.61       -0.03      2.42 o 
  10   9   5      913.62      974.70     13.14 o 
  11   9   5      256.07      232.81      7.13 o 
  12   9   5       18.70       20.47      6.58 o 
   0  10   5     5269.83     5115.58     98.46 o 
   1  10   5     1702.13     1677.69     18.46 o 
   2  10   5      302.05      308.45      7.65 o 
   3  10   5     2901.94     2825.64     23.83 o 
   4  10   5      332.71      298.30      7.18 o 
   5  10   5      144.81      154.03      7.02 o 
   6  10   5      676.33      705.26      9.84 o 
   7  10   5        3.62        4.99      3.79 o 
   8  10   5     1954.72     2070.53     19.74 o 
   9  10   5      424.93      384.46      8.18 o 
  10  10   5     1026.10     1038.81     13.43 o 
  11  10   5      434.48      405.69     10.39 o 
   1  11   5     1210.52     1305.19     14.83 o 
   2  11   5      881.99      825.17     12.45 o 
   3  11   5      497.43      476.62      9.40 o 
   4  11   5     1037.26     1133.55     13.60 o 
   5  11   5      966.97      991.89     13.05 o 
   6  11   5     1021.65     1003.45     14.89 o 
   7  11   5      472.30      432.97      9.33 o 
   8  11   5        7.26       10.36      5.30 o 
   9  11   5        8.20        4.02      4.00 o 
  10  11   5      392.88      425.88     12.00 o 
   0  12   5     1233.26     1260.20     22.31 o 
   1  12   5      115.11      149.34      7.34 o 
   2  12   5      959.80      957.90     14.06 o 
   3  12   5      210.30      222.46      9.32 o 
   4  12   5        0.09        0.39      4.28 o 
   5  12   5      797.12      886.62     13.02 o 
   6  12   5        2.38        3.50      3.96 o 
   7  12   5      159.04      164.87      8.30 o 
   8  12   5      802.49      798.07     15.47 o 
   9  12   5        3.66        6.44      4.52 o 
   1  13   5       39.35       40.04      6.28 o 
   2  13   5      686.01      692.77     12.52 o 
   3  13   5       46.81       29.23      5.69 o 
   4  13   5       16.17       21.61      6.17 o 
   5  13   5       50.49       19.82      5.90 o 
   6  13   5      792.27      788.60     15.60 o 
   7  13   5      837.29      821.19     16.63 o 
   0  14   5        7.71        7.04      8.36 o 
   1  14   5      125.75      197.79     10.61 o 
   2  14   5     1265.82     1322.31     19.59 o 
   3  14   5      927.26      992.56     16.21 o 
   4  14   5        7.52        9.20      5.30 o 
   5  14   5      600.72      652.01     15.28 o 
   0   0   6      434.06      313.85     39.11 o 
   1   0   6    49819.01    48018.19    453.62 o 
   2   0   6     1871.26     1671.07     18.27 o 
   3   0   6      736.02     1111.72     12.68 o 
   4   0   6      109.44      133.97      4.66 o 
   5   0   6      114.66       79.48      6.96 o 
   6   0   6     6764.30     6937.76     67.64 o 
   7   0   6       80.50      128.88      4.95 o 
   8   0   6      714.35      752.56     14.87 o 
   9   0   6      267.28      228.01      8.07 o 
  10   0   6       63.29       41.24      3.72 o 
  11   0   6     7627.24     7931.65     75.78 o 
  12   0   6       55.74       50.79      4.30 o 
  13   0   6      816.90      807.79     11.65 o 
  14   0   6        1.81        7.07      3.43 o 
  15   0   6      367.64      302.67     10.36 o 
   1   1   6     1724.96     1576.65     10.04 o 
   2   1   6     3065.06     3397.86     19.21 o 
   3   1   6     4465.49     4526.55     26.05 o 
   4   1   6       35.42       47.04      1.89 o 
   5   1   6     2161.73     1926.64     17.04 o 
   6   1   6      590.25      532.19      6.75 o 
   7   1   6      115.53      156.64      3.69 o 
   8   1   6     1560.87     1587.47     12.14 o 
   9   1   6     6165.74     5964.93     36.91 o 
  10   1   6     1921.40     1919.13     24.75 o 
  11   1   6      107.63       95.55      4.46 o 
  12   1   6     1740.61     1780.30     14.12 o 
  13   1   6      387.77      353.45      5.54 o 
  14   1   6      250.48      242.31      5.54 o 
  15   1   6     2931.71     2773.22     28.07 o 
   0   2   6       34.64       45.61      3.10 o 
   1   2   6     3624.42     3653.96     23.98 o 
   2   2   6      413.26      377.58      5.77 o 
   3   2   6     2573.71     2798.11     16.41 o 
   4   2   6     1511.27     1511.45     10.33 o 
   5   2   6    12958.24    13340.43     94.45 o 
   6   2   6     1592.49     1702.65     14.49 o 
   7   2   6      121.56      146.29      4.76 o 
   8   2   6      485.70      557.92      6.37 o 
   9   2   6       80.60       51.21      3.06 o 
  10   2   6      651.08      700.29     12.46 o 
  11   2   6     1964.13     1966.78     19.19 o 
  12   2   6       10.32       10.95      2.42 o 
  13   2   6     1159.57     1203.84     13.82 o 
  14   2   6      289.94      296.01     12.65 o 
  15   2   6      149.39      140.74      7.22 o 
   1   3   6     4856.03     4656.74     27.04 o 
   2   3   6      187.77      136.94      3.15 o 
   3   3   6     1266.03     1250.23      8.68 o 
   4   3   6      132.91      102.09      3.35 o 
   5   3   6      753.22      692.60      6.88 o 
   6   3   6      716.97      714.26      8.37 o 
   7   3   6        1.70        5.66      2.42 o 
   8   3   6       97.55      110.86      3.91 o 
   9   3   6     4844.41     4998.47     35.53 o 
  10   3   6     1551.14     1603.36     15.10 o 
  11   3   6      826.56      857.41     20.20 o 
  12   3   6      442.74      464.69      5.97 o 
  13   3   6       78.04       90.12      3.79 o 
  14   3   6      685.68      713.47      9.50 o 
  15   3   6     1596.42     1601.30     19.58 o 
   0   4   6     1167.79     1159.69     13.95 o 
   1   4   6     1628.32     1601.57     11.19 o 
   2   4   6     1954.44     2132.11     13.85 o 
   3   4   6     2503.91     2539.49     15.91 o 
   4   4   6      903.59      905.61      7.06 o 
   5   4   6     8779.51     9130.84     62.17 o 
   6   4   6      908.29      923.34      8.81 o 
   7   4   6     1044.71     1075.89     10.02 o 
   8   4   6      318.64      291.21      5.54 o 
   9   4   6      196.73      228.07      6.09 o 
  10   4   6      138.47      134.50      5.21 o 
  11   4   6      136.61      122.66      5.41 o 
  12   4   6       19.18        5.95      3.56 o 
  13   4   6      768.88      712.55     18.82 o 
  14   4   6      152.53      127.82      6.16 o 
  15   4   6      426.85      420.97     21.23 o 
   1   5   6     1600.25     1660.26     11.75 o 
   2   5   6     2093.73     1921.70     13.37 o 
   3   5   6      204.69      192.04      4.25 o 
   4   5   6        9.45        8.00      2.42 o 
   5   5   6     3144.54     3416.75     21.98 o 
   6   5   6       49.48       45.99      2.24 o 
   7   5   6     2774.00     2809.16     21.30 o 
   8   5   6       51.15       45.61      3.93 o 
   9   5   6      803.36      856.80     11.55 o 
  10   5   6       41.39       44.10      4.90 o 
  11   5   6       72.58       69.89      4.93 o 
  12   5   6       20.50       18.29      4.23 o 
  13   5   6      171.71      167.94      6.83 o 
  14   5   6      133.29      126.94      6.66 o 
   0   6   6      162.07      216.18      6.55 o 
   1   6   6       20.97       43.92      3.30 o 
   2   6   6     1365.71     1418.46     11.35 o 
   3   6   6     3991.38     3965.52     25.88 o 
   4   6   6       95.59       71.81      3.46 o 
   5   6   6     1779.62     1796.66     13.67 o 
   6   6   6        1.38        4.39      2.44 o 
   7   6   6      620.48      598.08      6.91 o 
   8   6   6       24.34       22.81      2.42 o 
   9   6   6      584.74      577.89      8.73 o 
  10   6   6       19.49       27.83      5.27 o 
  11   6   6      244.85      269.27     11.25 o 
  12   6   6       29.12       31.21      5.49 o 
  13   6   6      751.40      726.52     13.75 o 
  14   6   6        2.09        2.64      4.20 o 
   1   7   6       12.66        7.43      2.83 o 
   2   7   6      227.25      200.03      5.13 o 
   3   7   6      226.36      240.11      6.19 o 
   4   7   6      149.80      143.94      4.44 o 
   5   7   6     1074.59     1039.04     10.09 o 
   6   7   6      942.47      917.42      9.89 o 
   7   7   6     6701.17     6795.80     46.21 o 
   8   7   6      921.37      852.25     12.20 o 
   9   7   6      262.97      350.74      6.37 o 
  10   7   6      364.22      297.88      8.59 o 
  11   7   6     1969.73     1853.88     23.45 o 
  12   7   6       28.63       30.61      5.90 o 
  13   7   6      605.74      565.16     17.81 o 
   0   8   6     3633.83     3727.63     36.89 o 
   1   8   6       37.78       59.38      3.79 o 
   2   8   6      467.22      505.50      7.98 o 
   3   8   6     7983.55     7910.18     53.01 o 
   4   8   6      786.56      845.93     10.13 o 
   5   8   6       45.54       49.93      4.58 o 
   6   8   6      430.39      445.60      8.53 o 
   7   8   6     3506.00     3333.04     25.75 o 
   8   8   6      100.40      113.34      5.26 o 
   9   8   6     1643.55     1608.40     37.07 o 
  10   8   6       36.43       48.87      4.22 o 
  11   8   6     1618.17     1639.63     28.52 o 
  12   8   6        3.73        6.82      5.03 o 
  13   8   6      178.27      177.53      9.74 o 
   1   9   6     4108.02     3939.81     28.60 o 
   2   9   6      383.61      372.91      7.18 o 
   3   9   6       27.29       34.80      5.11 o 
   4   9   6     2043.77     1982.52     17.91 o 
   5   9   6       73.03      103.75      5.87 o 
   6   9   6       44.31       47.11      4.80 o 
   7   9   6     5334.30     5325.40     43.12 o 
   8   9   6       27.58       26.71      4.91 o 
   9   9   6       43.45       32.38      4.61 o 
  10   9   6      651.39      635.86     12.35 o 
  11   9   6      658.37      620.58     11.85 o 
  12   9   6      518.98      496.88     11.96 o 
   0  10   6     3030.58     3016.72     39.30 o 
   1  10   6      109.11      110.77      6.77 o 
   2  10   6      172.64      183.22      7.02 o 
   3  10   6     7966.80     7526.21     54.70 o 
   4  10   6      760.79      771.04     10.88 o 
   5  10   6      329.82      261.23      7.87 o 
   6  10   6     1096.96     1093.69     13.02 o 
   7  10   6      792.94      788.56     11.49 o 
   8  10   6        4.93        4.33      3.71 o 
   9  10   6     1245.92     1288.17     16.08 o 
  10  10   6      101.29       79.48      6.45 o 
  11  10   6      584.30      586.03     12.62 o 
   1  11   6     3482.13     3302.98     29.21 o 
   2  11   6      119.15      123.40      6.51 o 
   3  11   6      280.05      260.43      8.10 o 
   4  11   6     1082.07     1088.13     14.19 o 
   5  11   6     1401.76     1402.89     15.95 o 
   6  11   6      169.85      190.94      7.43 o 
   7  11   6      306.47      261.85      7.18 o 
   8  11   6       94.05       95.38      6.55 o 
   9  11   6      122.97      115.78      6.34 o 
  10  11   6      568.45      571.64     13.06 o 
   0  12   6     1322.21     1296.56     22.27 o 
   1  12   6     3063.82     2867.16     29.58 o 
   2  12   6      156.65      204.07     13.49 o 
   3  12   6      598.09      550.92      9.96 o 
   4  12   6      169.43      153.38      8.45 o 
   5  12   6       10.88       14.62      4.74 o 
   6  12   6      325.33      286.40      8.35 o 
   7  12   6        1.64        2.61      4.10 o 
   8  12   6        5.89        4.69      4.19 o 
   9  12   6      165.04      168.28      8.29 o 
   1  13   6        1.79        2.67      4.86 o 
   2  13   6       58.02       85.71      7.61 o 
   3  13   6      204.35      175.12      8.34 o 
   4  13   6       88.85       91.07      9.24 o 
   5  13   6      630.04      565.38     12.22 o 
   6  13   6        0.61        1.11      3.78 o 
   7  13   6       21.44       19.70      5.62 o 
   0  14   6        5.66       -3.40      6.82 o 
   1  14   6      171.70      152.67      8.75 o 
   2  14   6       37.69       47.20      7.52 o 
   3  14   6        0.12        4.19      4.52 o 
   4  14   6       22.15       13.74      6.47 o 
   1   1   7       50.37      104.26      3.67 o 
   2   1   7      788.57      786.51      6.01 o 
   3   1   7      120.63      107.80      2.56 o 
   4   1   7     5043.13     5445.74     36.55 o 
   5   1   7        1.85        0.62      0.96 o 
   6   1   7      397.00      358.90      6.94 o 
   7   1   7     2345.25     2506.00     23.60 o 
   8   1   7     3081.33     3144.66     29.85 o 
   9   1   7        8.69        4.45      1.41 o 
  10   1   7      819.41      736.69      7.00 o 
  11   1   7      236.72      197.64      3.96 o 
  12   1   7       40.27       36.99      2.86 o 
  13   1   7        2.92        2.32      1.57 o 
  14   1   7        0.13        0.89      2.24 o 
  15   1   7       58.29       74.19      7.84 o 
   0   2   7    42776.51    43697.66    414.05 o 
   1   2   7     4996.81     4611.87     35.79 o 
   2   2   7     4310.70     4361.46     25.37 o 
   3   2   7     4479.43     4591.73     26.38 o 
   4   2   7     9131.62     9089.16     58.94 o 
   5   2   7      701.59      776.27      8.02 o 
   6   2   7        0.31        3.70      2.22 o 
   7   2   7        0.53        9.34      2.49 o 
   8   2   7     2836.38     2899.02     23.17 o 
   9   2   7      204.91      211.73      5.51 o 
  10   2   7       63.86       52.42      4.79 o 
  11   2   7       42.33       45.67      6.44 o 
  12   2   7     1762.09     1732.38     36.43 o 
  13   2   7       65.83       68.78      5.31 o 
  14   2   7      605.57      572.03     16.02 o 
  15   2   7      344.63      378.04     16.04 o 
   1   3   7      888.57      912.55      9.01 o 
   2   3   7     5645.20     6009.91     35.59 o 
   3   3   7      184.62      124.46      2.96 o 
   4   3   7     6764.78     7314.52     47.13 o 
   5   3   7      263.01      241.89      4.08 o 
   6   3   7      250.33      315.39      5.36 o 
   7   3   7     5683.55     5661.88     40.59 o 
   8   3   7     2342.15     2285.96     20.13 o 
   9   3   7      669.00      607.02      9.77 o 
  10   3   7     1593.34     1596.26     15.04 o 
  11   3   7     1521.57     1559.52     16.82 o 
  12   3   7     1655.99     1682.16     42.57 o 
  13   3   7      326.06      298.96     10.20 o 
  14   3   7       25.98       34.62      7.97 o 
  15   3   7      202.22      211.06     12.55 o 
   0   4   7     4262.49     5081.07     44.61 o 
   1   4   7     1259.47     1086.34      8.49 o 
   2   4   7     6663.26     7024.43     41.97 o 
   3   4   7     6560.54     6436.73     39.14 o 
   4   4   7      180.48      164.04      3.18 o 
   5   4   7     1253.92     1038.05      9.96 o 
   6   4   7        2.03        8.73      2.58 o 
   7   4   7      601.26      643.35      7.82 o 
   8   4   7     4503.12     4437.27     32.22 o 
   9   4   7        0.25        3.46      2.61 o 
  10   4   7       93.36       81.91      4.02 o 
  11   4   7      291.02      295.69      9.08 o 
  12   4   7       88.20       65.75      6.11 o 
  13   4   7       92.72       68.17      4.33 o 
  14   4   7     1245.07     1149.98     24.66 o 
   1   5   7      518.80      566.41      6.06 o 
   2   5   7      486.51      479.35      5.61 o 
   3   5   7        4.34        2.48      1.91 o 
   4   5   7     1616.65     1700.50     12.23 o 
   5   5   7     1633.22     1428.27     10.40 o 
   6   5   7     2606.33     2523.42     19.52 o 
   7   5   7     1448.73     1447.04     13.60 o 
   8   5   7      123.68      116.00      4.46 o 
   9   5   7     3178.04     3044.39     24.53 o 
  10   5   7     1452.27     1268.88     14.08 o 
  11   5   7     1006.40      945.24     13.49 o 
  12   5   7     4419.00     4239.32     56.74 o 
  13   5   7      963.43     1023.59     21.01 o 
  14   5   7      102.02       92.64      8.01 o 
   0   6   7     2676.04     2725.21     25.83 o 
   1   6   7     2819.47     2615.90     17.93 o 
   2   6   7     4451.98     4520.07     29.10 o 
   3   6   7      516.67      563.58      7.06 o 
   4   6   7        1.18        2.48      2.31 o 
   5   6   7     1224.09     1153.35      9.65 o 
   6   6   7     2268.79     2111.30     15.35 o 
   7   6   7      411.20      415.44      7.65 o 
   8   6   7     4288.40     4432.03     34.32 o 
   9   6   7      264.02      242.63      8.09 o 
  10   6   7      169.36      169.06      6.36 o 
  11   6   7       64.54       61.42      5.55 o 
  12   6   7       12.59       13.39      4.56 o 
  13   6   7      886.06      830.13     20.40 o 
  14   6   7     2243.09     2073.65     35.61 o 
   1   7   7       32.87       50.74      3.83 o 
   2   7   7     8509.92     8544.50     54.82 o 
   3   7   7      824.15      781.44      8.90 o 
   4   7   7     9293.26     9148.35     61.12 o 
   5   7   7     1016.80     1014.96     10.15 o 
   6   7   7      464.98      485.26      7.14 o 
   7   7   7        3.05        7.12      2.51 o 
   8   7   7      635.17      637.13     10.48 o 
   9   7   7     1461.36     1453.96     16.78 o 
  10   7   7     1654.93     1627.89     19.99 o 
  11   7   7      177.07      160.73      9.12 o 
  12   7   7     1324.85     1273.81     24.69 o 
  13   7   7      888.45      860.18     17.46 o 
   0   8   7     3270.06     3273.32     35.57 o 
   1   8   7      176.03      184.36      5.82 o 
   2   8   7     2125.42     2297.75     17.50 o 
   3   8   7        6.13       11.14      4.08 o 
   4   8   7     1267.12     1337.49     13.30 o 
   5   8   7     2697.42     2619.12     21.11 o 
   6   8   7    12135.70    12262.97     83.70 o 
   7   8   7       34.25       47.38      4.29 o 
   8   8   7     4074.95     3943.35     29.46 o 
   9   8   7        1.80        2.32      2.29 o 
  10   8   7      426.65      388.87      9.00 o 
  11   8   7       45.52       47.84      5.49 o 
  12   8   7       30.45       31.37      6.00 o 
   1   9   7      247.20      218.34      6.81 o 
   2   9   7     1245.24     1295.03     13.01 o 
   3   9   7     1523.14     1518.94     14.65 o 
   4   9   7     4819.07     4765.24     35.31 o 
   5   9   7       24.19       16.65      4.73 o 
   6   9   7      399.16      430.31      8.22 o 
   7   9   7      212.01      217.10      6.45 o 
   8   9   7      197.24      208.11      6.58 o 
   9   9   7       12.54       11.66      2.61 o 
  10   9   7      373.44      360.99     10.86 o 
  11   9   7        0.09        4.31      4.75 o 
  12   9   7      205.07      187.02      8.73 o 
   0  10   7      976.72      859.79     16.23 o 
   1  10   7      384.52      346.51      9.30 o 
   2  10   7      182.98      179.39      6.60 o 
   3  10   7      324.88      334.62      7.71 o 
   4  10   7       40.83       33.71      5.16 o 
   5  10   7       14.85       18.87      4.81 o 
   6  10   7       10.42        6.84      4.17 o 
   7  10   7      219.97      219.99      7.37 o 
   8  10   7     1027.36      986.53     14.21 o 
   9  10   7        0.51        0.16      2.97 o 
  10  10   7     1696.07     1805.71     21.05 o 
  11  10   7      633.77      640.58     13.46 o 
   1  11   7      422.49      431.83      9.54 o 
   2  11   7      318.90      283.62      7.89 o 
   3  11   7       40.45       39.52      6.35 o 
   4  11   7      273.33      232.35      7.91 o 
   5  11   7        0.51        3.49      3.99 o 
   6  11   7      541.34      537.06      9.19 o 
   7  11   7      223.60      189.35      7.52 o 
   8  11   7      284.66      276.42      8.36 o 
   9  11   7       54.60       48.42      5.95 o 
   0  12   7     1802.46     1650.83     26.17 o 
   1  12   7      162.63      190.20      8.55 o 
   2  12   7       80.27       83.71      6.59 o 
   3  12   7      681.28      667.65     12.30 o 
   4  12   7      201.91      218.12      8.03 o 
   5  12   7       19.59       13.06      5.80 o 
   6  12   7       24.86       39.05      5.58 o 
   7  12   7       11.73       19.64      5.10 o 
   8  12   7      104.27       91.94      5.97 o 
   1  13   7      125.99      110.76      8.24 o 
   2  13   7     1005.78      996.03     14.54 o 
   3  13   7      527.62      529.33     11.87 o 
   4  13   7      334.41      341.90      9.49 o 
   5  13   7       43.63       36.29      6.07 o 
   6  13   7       55.25       62.06      7.00 o 
   0  14   7     1401.52     1538.42     26.43 o 
   1  14   7      426.77      399.05     11.04 o 
   2  14   7      120.21      103.68      7.40 o 
   3  14   7      817.99      819.57     15.25 o 
   0   0   8    72695.55    71852.80   1028.45 o 
   1   0   8     2558.90     2655.45     37.95 o 
   2   0   8    13022.09    14244.24    120.66 o 
   3   0   8      528.94      453.42      5.96 o 
   4   0   8     1930.14     1951.43     19.37 o 
   5   0   8       55.53       82.88      4.02 o 
   6   0   8       12.66       13.02      2.88 o 
   7   0   8      263.74      255.98      7.55 o 
   8   0   8      292.78      233.20      5.87 o 
   9   0   8      444.35      354.82      8.03 o 
  10   0   8      836.12      882.72     12.98 o 
  11   0   8      686.88      686.61     17.65 o 
  12   0   8     1708.03     1648.41     23.20 o 
  13   0   8      905.15      821.71     15.26 o 
  14   0   8     2685.22     2600.31     66.16 o 
  15   0   8      199.58      200.67     20.58 o 
   1   1   8     3085.23     2700.69     16.57 o 
   2   1   8      435.68      456.11      4.68 o 
   3   1   8     1425.44     1474.84      9.87 o 
   4   1   8     6503.58     6671.59     41.28 o 
   5   1   8      357.61      416.31      4.04 o 
   6   1   8     4118.05     4263.93     35.60 o 
   7   1   8       20.15       30.95      3.91 o 
   8   1   8     1751.16     1724.61     19.21 o 
   9   1   8       95.50       83.02      5.25 o 
  10   1   8     6536.27     6411.31     54.98 o 
  11   1   8      503.00      510.76     12.52 o 
  12   1   8     1274.18     1300.45     20.30 o 
  13   1   8      225.08      236.40      8.78 o 
  14   1   8      737.82      672.59     34.77 o 
  15   1   8      118.96      113.01     12.03 o 
   0   2   8     9626.04    10107.71     84.16 o 
   1   2   8        5.14       10.69      1.90 o 
   2   2   8     5692.93     5777.65     33.66 o 
   3   2   8       15.63       28.96      2.07 o 
   4   2   8     4586.31     4284.70     26.03 o 
   5   2   8      225.81      179.48      4.41 o 
   6   2   8     4610.30     4753.57     35.14 o 
   7   2   8      112.64      151.59      4.00 o 
   8   2   8        0.57        3.77      2.41 o 
   9   2   8       48.93       69.44      4.50 o 
  10   2   8      153.70      148.70      4.31 o 
  11   2   8      694.33      613.26     15.99 o 
  12   2   8        1.12        1.99      2.52 o 
  13   2   8     1478.20     1403.19     18.30 o 
  14   2   8      185.03      162.87      9.85 o 
   1   3   8       67.01       69.67      2.86 o 
   2   3   8       23.11       41.63      2.77 o 
   3   3   8      101.18       84.80      2.91 o 
   4   3   8     1801.68     1646.93     11.24 o 
   5   3   8      104.04       98.19      2.51 o 
   6   3   8     1709.43     1723.54     15.43 o 
   7   3   8      800.60      808.11     10.66 o 
   8   3   8     1573.57     1559.52     16.04 o 
   9   3   8     2055.55     1996.92     18.87 o 
  10   3   8     1103.04     1104.58     13.47 o 
  11   3   8      303.10      354.25     11.23 o 
  12   3   8      218.88      201.13     11.14 o 
  13   3   8      177.34      180.20     14.13 o 
  14   3   8      525.94      504.96     14.52 o 
   0   4   8       18.46       81.66      3.97 o 
   1   4   8      133.10      134.70      3.51 o 
   2   4   8     1023.49     1228.13      9.57 o 
   3   4   8     2636.43     2561.14     16.46 o 
   4   4   8      191.17      271.10      3.73 o 
   5   4   8     4418.26     4264.46     29.48 o 
   6   4   8     1238.04     1086.35     10.31 o 
   7   4   8        6.83       14.15      3.13 o 
   8   4   8      109.60      111.55      4.32 o 
   9   4   8      456.51      407.28      7.64 o 
  10   4   8      152.60      137.52      7.10 o 
  11   4   8       21.44       28.90      4.99 o 
  12   4   8      520.35      435.17     22.11 o 
  13   4   8      359.47      368.12     20.48 o 
  14   4   8       85.72      106.65     10.26 o 
   1   5   8     1160.85     1155.02      9.29 o 
   2   5   8       28.47       68.03      3.56 o 
   3   5   8     1122.80     1117.91      9.43 o 
   4   5   8      275.80      242.13      4.02 o 
   5   5   8     2173.72     2013.94     15.23 o 
   6   5   8      102.13       76.76      4.34 o 
   7   5   8     3210.71     3325.03     24.75 o 
   8   5   8       20.89       23.80      4.22 o 
   9   5   8     1602.46     1531.22     20.12 o 
  10   5   8        2.21        6.73      2.70 o 
  11   5   8      216.67      188.63     10.62 o 
  12   5   8      147.73      141.20      8.52 o 
  13   5   8       48.52       57.87      9.84 o 
  14   5   8        1.67        2.81      6.31 o 
   0   6   8     1519.91     1669.11     18.90 o 
   1   6   8       52.43       62.06      3.75 o 
   2   6   8     1788.62     1800.81     13.97 o 
   3   6   8     2801.30     2761.33     19.74 o 
   4   6   8       29.07       34.29      3.04 o 
   5   6   8     2680.27     2700.97     19.28 o 
   6   6   8       57.47       57.35      4.09 o 
   7   6   8       22.50       25.58      3.63 o 
   8   6   8      162.65      118.54      5.38 o 
   9   6   8        5.78        3.87      2.87 o 
  10   6   8      416.04      364.67      9.77 o 
  11   6   8       62.84       53.88      5.00 o 
  12   6   8        9.58        8.06      3.48 o 
  13   6   8      123.79      103.55      9.88 o 
   1   7   8      348.36      350.76      6.35 o 
   2   7   8       86.70       70.48      4.33 o 
   3   7   8        8.39        8.09      3.10 o 
   4   7   8      321.57      347.69      7.10 o 
   5   7   8        9.61       12.25      2.85 o 
   6   7   8      462.98      477.68      7.18 o 
   7   7   8      771.36      723.94     10.37 o 
   8   7   8     1591.70     1486.36     21.14 o 
   9   7   8      327.20      339.42      7.78 o 
  10   7   8     1395.11     1309.68     18.87 o 
  11   7   8       18.60       19.05      4.83 o 
  12   7   8      200.47      151.09     11.64 o 
  13   7   8        4.94        1.22      4.53 o 
   0   8   8     3052.32     3139.12     33.69 o 
   1   8   8       25.40       24.99      3.87 o 
   2   8   8     1925.55     1908.48     16.93 o 
   3   8   8      260.22      229.39      5.94 o 
   4   8   8     1434.08     1304.02     12.74 o 
   5   8   8       90.36      119.42      5.53 o 
   6   8   8     3697.16     3708.07     27.63 o 
   7   8   8       17.67       12.08      2.82 o 
   8   8   8        3.27        3.97      3.98 o 
   9   8   8      195.63      213.88      8.15 o 
  10   8   8       94.88       73.84      6.21 o 
  11   8   8      546.92      487.83     13.71 o 
  12   8   8       69.66      105.41     19.33 o 
   1   9   8      553.37      522.65      8.27 o 
   2   9   8      120.30      114.15      5.90 o 
   3   9   8       51.56       43.28      5.00 o 
   4   9   8     3759.58     3795.04     30.39 o 
   5   9   8      205.21      211.25      6.33 o 
   6   9   8     1061.65     1010.92     12.47 o 
   7   9   8       48.20       38.71      4.15 o 
   8   9   8      997.45      922.87     11.68 o 
   9   9   8        7.58       12.08      5.47 o 
  10   9   8     2769.63     2744.89     47.65 o 
  11   9   8      836.79      790.88     21.26 o 
   0  10   8     3486.40     3639.94     40.56 o 
   1  10   8      108.04       96.59      6.49 o 
   2  10   8      582.33      586.19     10.23 o 
   3  10   8       32.37       28.00      4.94 o 
   4  10   8     3254.74     3168.69     27.37 o 
   5  10   8        0.88        7.09      4.30 o 
   6  10   8     4725.80     4472.18     37.16 o 
   7  10   8      443.32      449.08      9.02 o 
   8  10   8       32.12       24.85      4.15 o 
   9  10   8       21.03       17.40      5.71 o 
  10  10   8      120.89      113.61      8.35 o 
   1  11   8      202.83      179.35      7.44 o 
   2  11   8      190.00      183.04      7.43 o 
   3  11   8        5.52        9.19      4.12 o 
   4  11   8     1550.72     1559.95     16.58 o 
   5  11   8        0.04        0.19      3.49 o 
   6  11   8      509.01      489.02      9.77 o 
   7  11   8       33.23       32.64      5.46 o 
   8  11   8      927.30      900.20     14.14 o 
   9  11   8        1.83        5.27      5.14 o 
   0  12   8     2948.59     2858.73     43.54 o 
   1  12   8       14.87       13.24      5.26 o 
   2  12   8      934.95      817.96     12.67 o 
   3  12   8       39.79       47.39      6.43 o 
   4  12   8      595.37      585.77     12.12 o 
   5  12   8        7.21        6.71      4.46 o 
   6  12   8      115.38      131.19      6.69 o 
   7  12   8      167.86      162.68      8.00 o 
   1  13   8        0.22        0.31      3.61 o 
   2  13   8        4.76       12.78      5.24 o 
   3  13   8       22.49       20.00      5.36 o 
   4  13   8      248.62      249.95      8.58 o 
   5  13   8       10.63        6.28      5.84 o 
   0  14   8      229.13      231.44     14.16 o 
   1  14   8       64.94       69.87      7.23 o 
   1   1   9      102.74       87.51      2.89 o 
   2   1   9      216.21      205.32      3.58 o 
   3   1   9      154.96      144.16      2.78 o 
   4   1   9      461.28      482.51      4.15 o 
   5   1   9       68.69       72.63      2.10 o 
   6   1   9       79.97       68.02      4.69 o 
   7   1   9      155.89      140.32      5.97 o 
   8   1   9      386.71      333.43      7.86 o 
   9   1   9     1170.17     1110.63     14.57 o 
  10   1   9       10.94        8.69      4.36 o 
  11   1   9       18.52       10.52      4.71 o 
  12   1   9      114.08       98.79      6.26 o 
  13   1   9        7.68       10.31      4.54 o 
  14   1   9       92.39      109.32     16.30 o 
   0   2   9      607.29      576.56      7.96 o 
   1   2   9     1172.92     1114.10      8.62 o 
   2   2   9     4538.40     4627.45     28.24 o 
   3   2   9      359.36      445.79      4.83 o 
   4   2   9       59.38       73.79      2.36 o 
   5   2   9        4.05        3.47      2.26 o 
   6   2   9     1662.33     1594.37     14.74 o 
   7   2   9      259.22      248.09      5.47 o 
   8   2   9      234.22      275.28     15.32 o 
   9   2   9      293.61      307.66     11.35 o 
  10   2   9     1386.45     1379.69     21.41 o 
  11   2   9     1143.38     1191.22     20.67 o 
  12   2   9      614.76      586.29     14.39 o 
  13   2   9      904.44      906.86     16.35 o 
  14   2   9        4.57        5.35      6.08 o 
   1   3   9      384.49      353.55      5.22 o 
   2   3   9       85.50      102.06      2.88 o 
   3   3   9      292.62      269.21      4.16 o 
   4   3   9      302.08      294.13      4.40 o 
   5   3   9       17.16        8.74      1.75 o 
   6   3   9      164.77      157.13      5.01 o 
   7   3   9       15.01       21.86      3.27 o 
   8   3   9     3023.47     2985.71     25.96 o 
   9   3   9     3852.17     3963.17     33.10 o 
  10   3   9       23.61       26.87      3.52 o 
  11   3   9      223.04      169.90      6.89 o 
  12   3   9      914.28      971.82     42.62 o 
  13   3   9       95.18      102.80     17.74 o 
  14   3   9      256.65      235.61     10.44 o 
   0   4   9       99.76       97.55      5.65 o 
   1   4   9     3660.74     3710.14     23.74 o 
   2   4   9     4587.65     4737.93     29.65 o 
   3   4   9      257.12      272.31      4.60 o 
   4   4   9     1474.10     1421.02     10.72 o 
   5   4   9     3808.89     3794.34     26.28 o 
   6   4   9      782.04      782.09      7.84 o 
   7   4   9      137.33      141.91      6.05 o 
   8   4   9      496.58      504.11      9.12 o 
   9   4   9      266.99      281.11     12.24 o 
  10   4   9        6.34        6.08      3.57 o 
  11   4   9      510.77      481.63     13.14 o 
  12   4   9      242.62      294.95     27.47 o 
  13   4   9      427.86      409.95     14.02 o 
  14   4   9      126.64      120.26     10.90 o 
   1   5   9     5088.59     5218.72     33.52 o 
   2   5   9     2036.08     2096.14     15.15 o 
   3   5   9      670.70      652.22      7.05 o 
   4   5   9      131.42      135.92      3.92 o 
   5   5   9     4488.96     4566.47     33.02 o 
   6   5   9     2644.42     2534.28     20.73 o 
   7   5   9       23.54       38.49      3.43 o 
   8   5   9      775.53      746.84     10.14 o 
   9   5   9     2019.38     1794.98     20.43 o 
  10   5   9       20.68       20.40      5.42 o 
  11   5   9      982.55      949.56     22.46 o 
  12   5   9     3199.61     3046.42     66.02 o 
  13   5   9       19.99       16.55      6.97 o 
   0   6   9     3460.95     3301.82     32.74 o 
   1   6   9     4543.44     4603.21     30.28 o 
   2   6   9     4467.33     4675.94     31.30 o 
   3   6   9      206.73      249.72      5.28 o 
   4   6   9     1551.93     1595.15     12.65 o 
   5   6   9     4043.56     4014.06     28.66 o 
   6   6   9     1179.60     1163.51     13.48 o 
   7   6   9      229.98      223.10      5.98 o 
   8   6   9     4318.88     4164.64     35.90 o 
   9   6   9       91.08       70.38      4.70 o 
  10   6   9      292.93      236.80      9.84 o 
  11   6   9       95.34      100.78      7.64 o 
  12   6   9       34.17       33.98      7.11 o 
  13   6   9      462.06      438.48     15.05 o 
   1   7   9       10.71       15.11      3.64 o 
   2   7   9     2914.12     2970.14     21.39 o 
   3   7   9     2101.53     2088.89     17.39 o 
   4   7   9     1534.16     1560.37     13.85 o 
   5   7   9      759.42      706.90      8.64 o 
   6   7   9     3917.75     3826.94     28.78 o 
   7   7   9       66.72       75.85      5.48 o 
   8   7   9      926.30      948.58     13.41 o 
   9   7   9     2259.79     2246.02     21.45 o 
  10   7   9       73.24       71.21      5.31 o 
  11   7   9        0.39        0.67      2.92 o 
  12   7   9     1610.06     1551.62     29.41 o 
   0   8   9     1719.89     1739.36     21.13 o 
   1   8   9       21.16       18.98      3.93 o 
   2   8   9     2899.89     2951.47     23.80 o 
   3   8   9     1099.02     1094.56     12.30 o 
   4   8   9     3298.61     3192.77     25.46 o 
   5   8   9     4358.89     4341.24     31.04 o 
   6   8   9      479.29      436.65      8.19 o 
   7   8   9       84.54       85.71      4.44 o 
   8   8   9     2409.47     2473.69     24.03 o 
   9   8   9       12.85       12.37      5.06 o 
  10   8   9      792.65      722.69     17.88 o 
  11   8   9       74.64       65.10      5.87 o 
   1   9   9       74.29       94.66      5.98 o 
   2   9   9     1673.53     1734.32     16.22 o 
   3   9   9      654.35      650.82      9.58 o 
   4   9   9     2736.45     2927.70     23.00 o 
   5   9   9      633.96      653.58      9.64 o 
   6   9   9     1769.74     1726.42     16.57 o 
   7   9   9      311.78      271.45      9.16 o 
   8   9   9      802.08      793.36     19.87 o 
   9   9   9     1497.76     1507.89     24.41 o 
  10   9   9       26.81       22.28      4.85 o 
  11   9   9       39.04       33.38      7.70 o 
   0  10   9     1243.89     1411.85     25.45 o 
   1  10   9     1360.14     1349.27     14.39 o 
   2  10   9     1175.77     1185.42     14.34 o 
   3  10   9     1766.37     1727.47     18.12 o 
   4  10   9        1.35        1.87      4.01 o 
   5  10   9      605.59      606.22     10.32 o 
   6  10   9      423.07      397.93      8.69 o 
   7  10   9      136.47      131.03      5.79 o 
   8  10   9     1132.39     1087.46     16.42 o 
   9  10   9      235.21      246.19     10.11 o 
  10  10   9       68.86       54.31      6.58 o 
   1  11   9     2032.71     2022.00     19.92 o 
   2  11   9      181.01      153.83      7.35 o 
   3  11   9      164.64      150.79      6.99 o 
   4  11   9      568.82      578.41      9.71 o 
   5  11   9      560.44      539.10     10.25 o 
   6  11   9      163.54      153.23      7.68 o 
   7  11   9      743.75      660.54     15.29 o 
   8  11   9        0.19       14.55      5.50 o 
   0  12   9     1153.48     1217.88     22.23 o 
   1  12   9        0.44        1.65      4.17 o 
   2  12   9        0.40        2.16      4.21 o 
   3  12   9      989.90      965.17     16.34 o 
   4  12   9      151.77      153.41      7.89 o 
   5  12   9       62.74       61.88      5.72 o 
   6  12   9      199.12      178.09      7.51 o 
   7  12   9      126.29      135.10      9.29 o 
   1  13   9      205.69      187.24      8.35 o 
   2  13   9       54.28       72.72      6.83 o 
   3  13   9        1.84        2.09      4.05 o 
   4  13   9      271.47      279.45     10.36 o 
   0   0  10     2057.63     2045.91     51.99 o 
   1   0  10      792.73      783.62      9.04 o 
   2   0  10      187.89      178.08     10.89 o 
   3   0  10     2336.54     2368.26     22.59 o 
   4   0  10       89.33      109.70      3.38 o 
   5   0  10     1638.17     1578.84     18.08 o 
   6   0  10      178.15      193.32      5.90 o 
   7   0  10     1387.51     1193.31     15.63 o 
   8   0  10     2315.87     2073.69     44.47 o 
   9   0  10     1875.10     1879.10     37.51 o 
  10   0  10     1253.68     1288.07     39.70 o 
  11   0  10     3064.38     2879.20     60.69 o 
  12   0  10       72.82       50.84     12.71 o 
  13   0  10      368.92      343.35     29.96 o 
  14   0  10      177.25      195.46     28.46 o 
   1   1  10      729.88      673.12      6.33 o 
   2   1  10     1319.48     1347.15      9.60 o 
   3   1  10     1069.66     1113.92      8.43 o 
   4   1  10     1017.52      947.66      7.15 o 
   5   1  10      526.28      496.44      8.48 o 
   6   1  10       40.22       33.05      4.23 o 
   7   1  10     4165.22     4129.28     37.74 o 
   8   1  10      189.96      178.29      6.55 o 
   9   1  10     3016.02     2925.90     35.00 o 
  10   1  10     1838.95     1830.84     21.98 o 
  11   1  10     1590.08     1590.55     21.31 o 
  12   1  10      789.09      857.15     17.68 o 
  13   1  10     1346.56     1234.29     27.08 o 
  14   1  10       43.56       67.76     13.59 o 
   0   2  10    10255.64    10634.58     91.74 o 
   1   2  10      212.97      168.46      3.83 o 
   2   2  10      429.53      416.28      5.17 o 
   3   2  10     4013.54     3570.24     21.92 o 
   4   2  10      121.63      117.24      2.59 o 
   5   2  10     1039.84     1077.05     11.88 o 
   6   2  10     1795.24     1763.97     15.67 o 
   7   2  10      315.92      376.13      8.89 o 
   8   2  10      726.48      820.60     13.24 o 
   9   2  10       94.20       92.82      7.00 o 
  10   2  10        0.96        3.59      4.62 o 
  11   2  10      922.52      967.44     16.02 o 
  12   2  10      401.32      423.94     13.08 o 
  13   2  10       72.95       68.01      8.01 o 
  14   2  10      291.90      301.20     14.86 o 
   1   3  10      834.87      739.68      7.80 o 
   2   3  10      865.95      856.28      7.67 o 
   3   3  10      839.72      828.94      7.67 o 
   4   3  10     5132.53     5279.73     31.92 o 
   5   3  10       87.63       60.93      3.38 o 
   6   3  10        3.67        6.30      3.53 o 
   7   3  10     1071.83      942.10     10.93 o 
   8   3  10      697.73      663.46      9.54 o 
   9   3  10       31.21       33.73      2.99 o 
  10   3  10      821.41      785.24     14.81 o 
  11   3  10      596.01      547.29     14.05 o 
  12   3  10       64.39       92.41     23.29 o 
  13   3  10      433.15      423.30     11.44 o 
   0   4  10     1455.18     1292.86     15.28 o 
   1   4  10      757.31      770.08      7.60 o 
   2   4  10      530.12      492.97      6.97 o 
   3   4  10      682.44      682.76      7.97 o 
   4   4  10      511.66      569.22      6.15 o 
   5   4  10     1243.49     1197.68     10.80 o 
   6   4  10      896.13      880.98      8.67 o 
   7   4  10       48.49       30.18      4.45 o 
   8   4  10      400.02      353.19      8.02 o 
   9   4  10       18.19       18.86      4.64 o 
  10   4  10       14.33       14.45      4.32 o 
  11   4  10      129.28      138.10      9.35 o 
  12   4  10      136.05      122.65      9.74 o 
  13   4  10        2.02       23.13     10.91 o 
   1   5  10       32.46       23.52      3.48 o 
   2   5  10       18.57       32.89      3.47 o 
   3   5  10      484.04      482.05      6.64 o 
   4   5  10     1006.48      977.08      8.67 o 
   5   5  10      175.13      150.18      4.95 o 
   6   5  10       78.84       92.37      3.87 o 
   7   5  10       84.52       63.70      3.12 o 
   8   5  10       20.97       31.58      5.57 o 
   9   5  10      755.03      729.70     14.23 o 
  10   5  10       74.20       63.93      4.95 o 
  11   5  10       31.20       20.03      5.07 o 
  12   5  10      645.50      628.91     16.84 o 
  13   5  10       56.77       67.40      9.23 o 
   0   6  10       73.02       57.40      6.89 o 
   1   6  10      620.89      654.64      8.60 o 
   2   6  10        2.62        6.58      2.88 o 
   3   6  10       11.04       27.39      3.75 o 
   4   6  10       38.40       48.37      3.87 o 
   5   6  10      288.07      280.28      4.42 o 
   6   6  10      426.79      378.28     11.21 o 
   7   6  10       47.59       68.09      4.38 o 
   8   6  10      936.19      986.21     15.58 o 
   9   6  10        3.00        4.70      2.55 o 
  10   6  10      130.22      128.70     10.21 o 
  11   6  10       28.51       25.15      5.74 o 
  12   6  10        1.45        2.09      4.29 o 
   1   7  10      594.40      586.58      8.63 o 
   2   7  10        0.65        4.41      3.24 o 
   3   7  10      463.95      481.67      7.78 o 
   4   7  10     2968.70     2932.12     22.11 o 
   5   7  10      885.06      870.78      9.38 o 
   6   7  10      497.82      416.48      8.32 o 
   7   7  10      389.24      380.77      8.03 o 
   8   7  10      976.21      949.06     12.47 o 
   9   7  10      133.52      116.35      8.53 o 
  10   7  10       49.30       50.36      6.65 o 
  11   7  10       74.88       56.65      6.69 o 
  12   7  10       84.52       64.19      8.04 o 
   0   8  10     1382.84     1303.45     18.63 o 
   1   8  10     2097.56     2136.24     17.60 o 
   2   8  10      277.21      234.54      7.16 o 
   3   8  10     2227.38     2289.68     19.81 o 
   4   8  10      941.38      897.85     11.05 o 
   5   8  10      219.50      211.71      5.81 o 
   6   8  10      437.44      389.25      7.63 o 
   7   8  10       37.81       36.00      5.60 o 
   8   8  10     1540.94     1516.70     19.87 o 
   9   8  10       10.89       17.95      4.36 o 
  10   8  10      191.72      182.11     19.08 o 
  11   8  10       33.70       27.93      6.65 o 
   1   9  10     1050.45     1098.79     12.91 o 
   2   9  10     1769.47     1595.12     16.05 o 
   3   9  10     1183.55     1195.53     13.62 o 
   4   9  10       47.94       44.71      4.48 o 
   5   9  10      465.67      430.16      8.65 o 
   6   9  10      275.32      253.44      6.81 o 
   7   9  10     1805.92     1803.55     44.03 o 
   8   9  10      153.30      156.05      7.88 o 
   9   9  10        0.39        2.85      4.46 o 
  10   9  10       63.72       69.40      6.24 o 
   0  10  10       52.94       47.46      6.88 o 
   1  10  10      726.80      782.54     11.37 o 
   2  10  10      564.09      553.68     10.37 o 
   3  10  10     2048.19     2185.55     21.20 o 
   4  10  10        6.50        9.00      3.73 o 
   5  10  10       23.00       26.35      4.98 o 
   6  10  10      371.60      371.14      8.01 o 
   7  10  10      207.78      202.21      8.31 o 
   8  10  10      269.39      256.65      9.87 o 
   9  10  10       54.06       44.71      6.51 o 
   1  11  10        9.81        7.09      5.01 o 
   2  11  10        2.19        5.31      4.04 o 
   3  11  10      208.67      205.44      7.80 o 
   4  11  10      273.10      263.20      8.63 o 
   5  11  10      259.52      256.21      8.37 o 
   6  11  10      206.95      207.85      8.20 o 
   7  11  10     1105.86     1117.33     16.63 o 
   0  12  10      428.77      465.52     14.41 o 
   1  12  10      362.00      335.80     10.46 o 
   2  12  10      113.30       88.09      6.94 o 
   3  12  10      576.94      573.25     10.14 o 
   4  12  10       33.64       42.69      5.68 o 
   5  12  10       34.23       30.41      6.12 o 
   6  12  10      773.09      772.47     32.51 o 
   1  13  10      102.08      106.47      8.07 o 
   2  13  10      194.62      219.06      8.65 o 
   1   1  11      471.22      465.63      5.47 o 
   2   1  11      492.77      535.47      6.17 o 
   3   1  11      204.67      193.99      3.84 o 
   4   1  11      149.30      145.15      2.92 o 
   5   1  11       16.34       25.74      2.26 o 
   6   1  11      941.86      802.71     14.25 o 
   7   1  11      270.39      264.13     11.02 o 
   8   1  11     3391.43     3467.79     44.86 o 
   9   1  11       99.73      117.43      5.47 o 
  10   1  11      441.96      411.48      9.17 o 
  11   1  11      440.69      360.51     13.51 o 
  12   1  11      132.23      137.09     14.42 o 
  13   1  11      107.74      137.44     15.00 o 
   0   2  11     1948.19     1977.08     32.38 o 
   1   2  11      897.33      939.04      8.65 o 
   2   2  11     2982.63     2928.64     18.82 o 
   3   2  11     1461.73     1607.85     12.70 o 
   4   2  11     2910.15     2863.23     18.28 o 
   5   2  11      245.91      231.64      4.00 o 
   6   2  11     1697.48     1663.19     22.91 o 
   7   2  11     3980.40     3876.65     42.60 o 
   8   2  11     1117.54     1137.54     17.34 o 
   9   2  11       29.86       33.30      5.98 o 
  10   2  11       92.34      103.02      7.19 o 
  11   2  11     2415.55     2350.72     53.76 o 
  12   2  11      179.00      149.92      9.13 o 
  13   2  11       54.72       68.76     11.51 o 
   1   3  11     1320.57     1455.38     11.40 o 
   2   3  11       23.59       16.71      2.66 o 
   3   3  11     1956.77     2067.73     15.22 o 
   4   3  11      985.14     1019.51     10.30 o 
   5   3  11      161.41      130.74      3.28 o 
   6   3  11     3000.44     3004.86     27.68 o 
   7   3  11     2641.15     2789.18    100.89 o 
   8   3  11     4182.01     4342.03     44.40 o 
   9   3  11       13.88        6.25      5.45 o 
  10   3  11     2403.62     2284.91     26.83 o 
  11   3  11      765.27      717.21     23.40 o 
  12   3  11     3370.71     3389.33     40.21 o 
  13   3  11       80.45       87.86     13.19 o 
   0   4  11     5483.80     5314.47     57.39 o 
   1   4  11       32.57       52.35      3.48 o 
   2   4  11     9892.84    10060.31     63.89 o 
   3   4  11     5015.07     5130.12     33.15 o 
   4   4  11     3840.91     3894.26     26.14 o 
   5   4  11        1.70        4.06      2.19 o 
   6   4  11     3191.74     3070.07     28.48 o 
   7   4  11      659.47      712.83     10.33 o 
   8   4  11      432.99      398.40     16.64 o 
   9   4  11      202.00      230.34     16.51 o 
  10   4  11        0.26        0.60      2.44 o 
  11   4  11     1086.97     1119.62     18.93 o 
  12   4  11       23.51       22.37      8.13 o 
  13   4  11      304.51      299.96     11.86 o 
   1   5  11     5063.06     5223.61     34.73 o 
   2   5  11     1362.18     1416.41     14.77 o 
   3   5  11      335.83      300.89      5.71 o 
   4   5  11     2256.70     2158.02     16.81 o 
   5   5  11        1.63        4.77      3.06 o 
   6   5  11     3301.77     3193.06     25.25 o 
   7   5  11     1455.22     1422.22     24.34 o 
   8   5  11     3534.41     3457.79     33.01 o 
   9   5  11       54.09       72.10      6.14 o 
  10   5  11     2582.61     2476.28     42.03 o 
  11   5  11      152.95      151.03      9.47 o 
  12   5  11     1793.75     1792.93     27.58 o 
   0   6  11     7798.16     7987.97     74.61 o 
   1   6  11     2002.54     1889.63     16.40 o 
   2   6  11     7398.04     7501.79     50.39 o 
   3   6  11     3450.63     3614.95     25.65 o 
   4   6  11     2076.26     2092.60     17.46 o 
   5   6  11     1354.62     1453.42     11.87 o 
   6   6  11      931.88      933.85     11.35 o 
   7   6  11      102.14      113.08      4.38 o 
   8   6  11      173.17      166.92      9.84 o 
   9   6  11      928.36      845.79     26.47 o 
  10   6  11      398.91      384.67     18.24 o 
  11   6  11       88.27       68.75      6.93 o 
  12   6  11        2.14       25.83     15.17 o 
   1   7  11      375.86      445.93      8.17 o 
   2   7  11      812.61      763.13      9.56 o 
   3   7  11      204.60      198.52      6.10 o 
   4   7  11     2791.43     2794.96     21.66 o 
   5   7  11       21.83       19.57      3.47 o 
   6   7  11     1498.34     1549.87     15.73 o 
   7   7  11     2012.22     2040.37     20.53 o 
   8   7  11      215.56      195.79      6.18 o 
   9   7  11      190.74      171.18      8.44 o 
  10   7  11      922.55      904.96     19.34 o 
  11   7  11      308.30      297.06     15.13 o 
   0   8  11     4496.36     4599.23     64.33 o 
   1   8  11      771.80      721.20     10.11 o 
   2   8  11      371.61      381.43      7.87 o 
   3   8  11      881.19      889.27     10.62 o 
   4   8  11      852.58      839.93     10.52 o 
   5   8  11      346.96      339.02      6.83 o 
   6   8  11      317.98      314.09      8.10 o 
   7   8  11      192.08      193.66      6.78 o 
   8   8  11      280.66      280.03      9.42 o 
   9   8  11        0.12       -0.16      3.02 o 
  10   8  11       54.23       53.14      7.81 o 
   1   9  11        1.34        3.20      4.08 o 
   2   9  11      117.48      141.64      5.70 o 
   3   9  11      100.50      100.78      6.61 o 
   4   9  11      132.49      137.97      6.16 o 
   5   9  11       28.61       22.07      3.94 o 
   6   9  11       86.66       71.49      4.55 o 
   7   9  11     1678.25     1661.34     20.45 o 
   8   9  11        5.47        4.67      4.42 o 
   9   9  11       59.51       55.18      6.59 o 
   0  10  11      252.70      267.44     10.26 o 
   1  10  11      382.42      382.89      8.10 o 
   2  10  11      116.32      113.13      6.07 o 
   3  10  11      895.82      972.16     12.06 o 
   4  10  11      240.59      224.62      6.62 o 
   5  10  11      173.81      172.22      6.23 o 
   6  10  11      206.02      203.61     10.13 o 
   7  10  11      340.93      311.65     11.89 o 
   8  10  11       64.16       60.27      6.88 o 
   1  11  11     1222.13     1285.15     15.12 o 
   2  11  11       81.79       79.37      7.53 o 
   3  11  11      113.50      116.67      6.16 o 
   4  11  11     1161.55     1141.09     15.83 o 
   5  11  11      478.49      463.62     10.69 o 
   6  11  11       27.55       23.65      5.76 o 
   7  11  11      517.47      578.76     26.14 o 
   0  12  11     1867.29     1985.50     32.89 o 
   1  12  11     1194.09     1178.66     15.43 o 
   2  12  11      246.28      267.12      9.87 o 
   3  12  11      601.06      641.83     11.76 o 
   4  12  11      924.28      970.74     13.89 o 
   0   0  12    28830.99    30325.63    410.47 o 
   1   0  12     3452.62     3714.62     34.45 o 
   2   0  12     5077.13     5077.05     46.21 o 
   3   0  12      492.80      524.27     21.28 o 
   4   0  12      158.50      145.25      4.84 o 
   5   0  12       92.58       71.07      6.32 o 
   6   0  12      599.45      628.40     13.83 o 
   7   0  12      990.83     1095.12     26.55 o 
   8   0  12     1788.25     1687.94     34.44 o 
   9   0  12       37.36       44.45     16.24 o 
  10   0  12     1408.48     1337.85     39.45 o 
  11   0  12        2.26        0.34     18.67 o 
  12   0  12     3359.99     3264.34     73.12 o 
  13   0  12      918.94      973.48     45.32 o 
   1   1  12      487.74      519.15      7.54 o 
   2   1  12     4337.85     4267.24     27.56 o 
   3   1  12      116.99      117.60      3.97 o 
   4   1  12     5808.06     6075.01     37.76 o 
   5   1  12      451.80      464.31      5.69 o 
   6   1  12     2346.12     2296.22     36.24 o 
   7   1  12     1340.91     1338.21     18.01 o 
   8   1  12     1342.42     1286.93     17.00 o 
   9   1  12       68.44       69.60      4.72 o 
  10   1  12     2993.65     2897.05     45.61 o 
  11   1  12      835.06      849.71     23.96 o 
  12   1  12     1097.66     1110.13     35.96 o 
  13   1  12      458.61      482.88     20.79 o 
   0   2  12     4764.42     4928.71     44.77 o 
   1   2  12       70.99       93.04      4.07 o 
   2   2  12     4182.33     4066.79     27.49 o 
   3   2  12     4228.79     4433.00     28.57 o 
   4   2  12        4.24        3.03      1.82 o 
   5   2  12       20.33       27.42      2.53 o 
   6   2  12     3898.11     3746.82     38.92 o 
   7   2  12        1.37        6.50      4.21 o 
   8   2  12     1632.84     1728.90     41.74 o 
   9   2  12     1178.15     1201.90     17.05 o 
  10   2  12     1208.33     1292.91     19.99 o 
  11   2  12        2.34        1.15      3.68 o 
  12   2  12      507.33      513.53     23.28 o 
   1   3  12     2576.46     2648.16     18.72 o 
   2   3  12     4926.79     4836.64     31.89 o 
   3   3  12      225.11      238.82      4.76 o 
   4   3  12      743.14      708.74      7.46 o 
   5   3  12      533.62      484.52      6.76 o 
   6   3  12     1930.32     1959.73     35.10 o 
   7   3  12      517.78      524.41      9.87 o 
   8   3  12        4.34        3.92      5.27 o 
   9   3  12      350.67      418.47     49.54 o 
  10   3  12     2681.89     2680.90     55.50 o 
  11   3  12        0.41        2.32      5.21 o 
  12   3  12     1928.59     1969.20     28.23 o 
   0   4  12      665.78      715.89     12.61 o 
   1   4  12      170.23      168.40      4.77 o 
   2   4  12     1758.31     1760.51     15.23 o 
   3   4  12      296.18      309.57      5.34 o 
   4   4  12       47.15       47.78      3.22 o 
   5   4  12      451.32      412.03      6.55 o 
   6   4  12     6812.37     6772.49     54.27 o 
   7   4  12      170.22      199.88      6.41 o 
   8   4  12     1533.91     1487.19     25.26 o 
   9   4  12      154.77      131.93      8.73 o 
  10   4  12      489.73      533.83     43.33 o 
  11   4  12      126.17      121.60      9.39 o 
  12   4  12       81.41      363.07     99.39 o 
   1   5  12     1377.41     1362.65     13.19 o 
   2   5  12     2558.27     2408.68     18.64 o 
   3   5  12       80.42       92.16      4.09 o 
   4   5  12      348.01      315.01      5.66 o 
   5   5  12       29.92       37.34      4.18 o 
   6   5  12     1118.05     1072.40     11.23 o 
   7   5  12       30.04       37.81      5.67 o 
   8   5  12        5.53        9.59      4.10 o 
   9   5  12        0.80        3.47      3.83 o 
  10   5  12      523.70      513.71     14.60 o 
  11   5  12       14.92       22.54      6.10 o 
   0   6  12       85.93      116.90      7.32 o 
   1   6  12       73.40       83.24      4.86 o 
   2   6  12     1101.82     1016.36     11.06 o 
   3   6  12      675.18      741.10      9.58 o 
   4   6  12      164.22      137.26      4.69 o 
   5   6  12       91.96       93.86      4.34 o 
   6   6  12     1736.50     1627.65     16.79 o 
   7   6  12      190.55      164.48      4.89 o 
   8   6  12      572.00      558.63     12.16 o 
   9   6  12      170.83      156.48      9.30 o 
  10   6  12       77.51       91.03      8.99 o 
  11   6  12       15.47       14.40      9.11 o 
   1   7  12       15.74       29.79      3.97 o 
   2   7  12      381.12      381.85      7.66 o 
   3   7  12      394.87      420.62      7.53 o 
   4   7  12      823.70      766.35     10.10 o 
   5   7  12      284.57      249.90      5.13 o 
   6   7  12      555.35      543.77      9.26 o 
   7   7  12      396.60      384.63      8.49 o 
   8   7  12       70.34       57.58      5.08 o 
   9   7  12      617.85      511.80     19.95 o 
  10   7  12        9.96        6.20      3.93 o 
   0   8  12     1626.16     1526.68     20.27 o 
   1   8  12      594.42      591.67      9.55 o 
   2   8  12      337.88      337.21      7.34 o 
   3   8  12       75.62       88.06      5.38 o 
   4   8  12       91.41       87.37      4.60 o 
   5   8  12      769.81      675.07      9.14 o 
   6   8  12      162.30      150.08      6.55 o 
   7   8  12      283.72      264.20      7.76 o 
   8   8  12      185.69      139.14      6.02 o 
   9   8  12       32.06       27.74      7.08 o 
   1   9  12        0.42        0.92      3.11 o 
   2   9  12       23.45       23.54      5.11 o 
   3   9  12      781.97      784.77     11.16 o 
   4   9  12      150.42      128.76      5.76 o 
   5   9  12      210.65      204.24      6.14 o 
   6   9  12       76.30       89.86      6.97 o 
   7   9  12       25.96       18.60      4.77 o 
   8   9  12        6.38        7.83      5.40 o 
   0  10  12      133.73      112.63      8.55 o 
   1  10  12      185.41      184.64      6.66 o 
   2  10  12       14.14       26.86      5.54 o 
   3  10  12      777.39      760.93     10.42 o 
   4  10  12      135.35      139.90      6.36 o 
   5  10  12      833.98      783.56     18.26 o 
   6  10  12      401.80      363.59     10.01 o 
   7  10  12      334.70      289.82      9.75 o 
   1  11  12        3.44        4.22      4.99 o 
   2  11  12       63.94       91.24      6.94 o 
   3  11  12      138.42      144.57      8.03 o 
   4  11  12      313.89      325.56      9.60 o 
   5  11  12       10.02        6.11      4.95 o 
   0  12  12      165.96      185.75     13.05 o 
   1  12  12       71.58       72.86      8.26 o 
   2  12  12      140.95      182.36      7.61 o 
   1   1  13      129.09      126.89      4.45 o 
   2   1  13      302.22      279.27      5.45 o 
   3   1  13      272.93      326.25      5.23 o 
   4   1  13        7.28       14.35      2.40 o 
   5   1  13     2095.40     1929.72     22.10 o 
   6   1  13       69.54       59.32      3.53 o 
   7   1  13        4.13        2.91      3.46 o 
   8   1  13       11.41        8.22      4.16 o 
   9   1  13      466.17      453.22     16.08 o 
  10   1  13       10.88       17.01     11.30 o 
  11   1  13       59.65       66.59     15.10 o 
  12   1  13        9.99        8.07     10.97 o 
   0   2  13      529.66      556.45     10.31 o 
   1   2  13     1833.68     1724.52     14.27 o 
   2   2  13      344.90      363.31      5.38 o 
   3   2  13       32.60       35.82      3.06 o 
   4   2  13     1667.17     1664.70     15.05 o 
   5   2  13     2981.96     2807.32     21.57 o 
   6   2  13       80.64       83.63      4.35 o 
   7   2  13      409.56      436.77      9.59 o 
   8   2  13      172.82      180.71      8.18 o 
   9   2  13        1.08        0.70      4.09 o 
  10   2  13      202.85      219.19      8.73 o 
  11   2  13       13.99       19.64     12.64 o 
  12   2  13      454.23      432.73     26.75 o 
   1   3  13      698.73      717.37      8.06 o 
   2   3  13      498.54      515.83      6.99 o 
   3   3  13      415.66      404.32      5.67 o 
   4   3  13      171.86      183.38      4.22 o 
   5   3  13     2247.35     2236.09     21.38 o 
   6   3  13       77.59       57.94      4.58 o 
   7   3  13       21.45       22.82      3.43 o 
   8   3  13      312.99      365.73     10.07 o 
   9   3  13     1490.05     1401.95     20.21 o 
  10   3  13      368.68      339.12     10.72 o 
  11   3  13      464.17      449.38     14.35 o 
  12   3  13       15.61       76.19     36.93 o 
   0   4  13      190.18      183.47      7.54 o 
   1   4  13     3253.76     3253.78     23.60 o 
   2   4  13      118.39      100.28      4.46 o 
   3   4  13     3053.10     3187.16     22.33 o 
   4   4  13       53.33       41.03      3.62 o 
   5   4  13     1253.43     1164.93     12.05 o 
   6   4  13      737.41      765.36     12.78 o 
   7   4  13      199.03      170.96     10.10 o 
   8   4  13      234.02      206.25      8.31 o 
   9   4  13     1069.71     1043.47     17.37 o 
  10   4  13      175.72      179.47      8.97 o 
  11   4  13        0.12       32.02     19.57 o 
   1   5  13      244.19      309.00      7.17 o 
   2   5  13      695.93      665.50      8.56 o 
   3   5  13      455.86      430.43      6.65 o 
   4   5  13      236.94      224.71      5.16 o 
   5   5  13      303.58      285.71      6.25 o 
   6   5  13      445.36      423.51      8.53 o 
   7   5  13     2996.52     2946.90     33.72 o 
   8   5  13      112.64      114.43      6.11 o 
   9   5  13      608.88      634.49     14.13 o 
  10   5  13      595.20      573.23     14.87 o 
  11   5  13     1294.42     1360.58     22.73 o 
   0   6  13      925.45      992.56     15.01 o 
   1   6  13     1698.77     1736.54     16.62 o 
   2   6  13     1047.43     1011.21     11.45 o 
   3   6  13     3565.71     3848.33     27.65 o 
   4   6  13      341.02      349.14      6.38 o 
   5   6  13      254.68      230.87      6.71 o 
   6   6  13      722.62      707.69     10.02 o 
   7   6  13     1431.52     1438.52     19.75 o 
   8   6  13       47.21       28.12      6.13 o 
   9   6  13      309.47      286.64     17.93 o 
  10   6  13      151.87      138.22      8.62 o 
   1   7  13      113.14      166.68      5.98 o 
   2   7  13      772.21      802.81     10.20 o 
   3   7  13       26.43       18.50      3.47 o 
   4   7  13     1212.72     1287.25     13.23 o 
   5   7  13        0.05        1.88      2.07 o 
   6   7  13      118.11       98.85      5.64 o 
   7   7  13     2748.51     2818.44     25.72 o 
   8   7  13       54.64       44.35      6.42 o 
   9   7  13       35.33       34.30      6.28 o 
   0   8  13     1227.60     1255.18     18.06 o 
   1   8  13      122.29      107.61      5.24 o 
   2   8  13      789.70      730.75     10.17 o 
   3   8  13     2535.48     2817.46     23.20 o 
   4   8  13       91.87      107.75      6.30 o 
   5   8  13      160.10      171.54      4.89 o 
   6   8  13     1864.53     1868.43     20.56 o 
   7   8  13      828.31      790.18     13.05 o 
   8   8  13        9.40       28.02      7.46 o 
   9   8  13      136.33      101.48      9.22 o 
   1   9  13      801.46      900.26     12.05 o 
   2   9  13       56.96       37.89      5.11 o 
   3   9  13      193.34      193.58      7.20 o 
   4   9  13      686.62      637.41     10.17 o 
   5   9  13      151.22      146.07      7.78 o 
   6   9  13        9.58        2.26      4.44 o 
   7   9  13     1414.80     1447.99     20.92 o 
   0  10  13      145.56      131.29      9.54 o 
   1  10  13      576.83      600.89     10.93 o 
   2  10  13       60.60       74.61      5.93 o 
   3  10  13      928.08      959.43     13.33 o 
   4  10  13        0.01       -0.24      2.88 o 
   5  10  13      532.31      580.29     11.40 o 
   6  10  13        8.95        8.34      5.18 o 
   1  11  13      726.96      762.56     12.57 o 
   2  11  13        2.69        5.63      4.52 o 
   3  11  13      417.66      405.17     10.53 o 
   0   0  14     5149.88     5049.65     67.41 o 
   1   0  14      431.22      474.44      9.64 o 
   2   0  14     7928.59     8038.09     74.17 o 
   3   0  14      354.88      399.02     12.45 o 
   4   0  14     4102.31     4190.47     40.78 o 
   5   0  14      251.38      279.32      7.04 o 
   6   0  14      727.21      660.36     23.93 o 
   7   0  14      145.31       97.89     14.51 o 
   8   0  14     3124.26     3279.41     86.31 o 
   9   0  14      443.99      431.99     28.35 o 
  10   0  14      325.28      311.72     26.31 o 
  11   0  14       90.21      114.32     21.01 o 
   1   1  14      295.01      295.64      6.34 o 
   2   1  14     2686.56     2579.76     19.32 o 
   3   1  14      396.39      365.49      5.83 o 
   4   1  14     1852.51     1896.00     18.33 o 
   5   1  14        0.32        2.63      2.20 o 
   6   1  14     1462.43     1343.06     32.66 o 
   7   1  14      154.48      150.40      9.40 o 
   8   1  14     4449.98     4372.96     91.61 o 
   9   1  14      367.73      349.82     22.21 o 
  10   1  14      216.67      242.95     15.98 o 
  11   1  14       38.00       41.36     12.99 o 
   0   2  14      162.93      190.62      7.09 o 
   1   2  14        1.62        6.19      2.62 o 
   2   2  14     3190.55     3188.24     23.31 o 
   3   2  14      246.46      267.34      5.44 o 
   4   2  14      276.27      287.13      7.44 o 
   5   2  14      102.36      127.40      4.17 o 
   6   2  14       55.06       51.45      3.12 o 
   7   2  14        0.41        4.53      4.85 o 
   8   2  14     3228.81     3128.73     37.38 o 
   9   2  14        0.04        0.14      3.38 o 
  10   2  14      318.25      337.80     29.68 o 
  11   2  14       20.54       18.37     12.10 o 
   1   3  14       43.13       54.86      3.70 o 
   2   3  14      369.11      350.90      6.17 o 
   3   3  14      518.37      507.01      7.56 o 
   4   3  14      525.42      510.40      6.39 o 
   5   3  14       33.77       34.25      2.15 o 
   6   3  14     1852.16     1802.69     19.92 o 
   7   3  14       28.77       21.01      2.97 o 
   8   3  14       96.64      118.93      7.69 o 
   9   3  14      156.10      146.41      7.56 o 
  10   3  14        6.55        7.77      5.62 o 
  11   3  14        5.19       13.06     10.69 o 
   0   4  14      650.38      643.27     12.35 o 
   1   4  14      351.92      383.79      6.96 o 
   2   4  14      880.37      833.41      9.44 o 
   3   4  14       25.25       37.63      3.91 o 
   4   4  14       12.21        8.71      2.81 o 
   5   4  14       21.71       12.26      2.96 o 
   6   4  14      455.26      387.42      9.92 o 
   7   4  14       66.82       64.19      4.83 o 
   8   4  14     2044.88     1975.89     24.16 o 
   9   4  14       40.47       37.68      7.82 o 
  10   4  14      245.81      229.27     11.31 o 
   1   5  14        1.74        5.55      3.41 o 
   2   5  14      972.58      964.02     10.63 o 
   3   5  14     1713.54     1764.51     15.01 o 
   4   5  14     3605.80     3725.63     29.38 o 
   5   5  14       94.39       94.02      4.95 o 
   6   5  14      324.37      306.78      8.45 o 
   7   5  14      206.47      199.39     11.43 o 
   8   5  14        0.91        9.26      5.35 o 
   9   5  14      385.66      391.88     13.73 o 
  10   5  14      316.83      289.62     11.70 o 
   0   6  14     2594.34     2615.21     31.31 o 
   1   6  14        4.88       10.93      3.58 o 
   2   6  14       11.26       17.52      3.35 o 
   3   6  14       65.98       84.78      4.83 o 
   4   6  14       11.30        8.04      3.04 o 
   5   6  14        4.82        1.46      3.28 o 
   6   6  14     1805.19     1862.64     18.83 o 
   7   6  14       67.12       52.76      6.25 o 
   8   6  14      374.64      329.90     10.25 o 
   9   6  14      195.85      190.38     11.03 o 
   1   7  14        0.54        1.57      3.12 o 
   2   7  14       30.14       32.44      4.41 o 
   3   7  14       27.22       31.22      3.65 o 
   4   7  14      482.21      470.69      7.92 o 
   5   7  14      185.50      167.92      6.13 o 
   6   7  14      389.07      344.70      8.98 o 
   7   7  14      268.89      261.43     10.79 o 
   8   7  14      473.43      489.09     16.10 o 
   0   8  14      261.31      282.69      9.36 o 
   1   8  14        4.79        3.11      3.49 o 
   2   8  14     1802.21     1891.34     18.16 o 
   3   8  14      235.22      225.59      8.51 o 
   4   8  14      507.58      495.53      8.47 o 
   5   8  14        0.02        2.85      3.87 o 
   6   8  14       16.67       21.49      4.54 o 
   7   8  14       64.61       66.58      8.04 o 
   1   9  14       91.34       73.99      6.04 o 
   2   9  14     1404.42     1410.23     16.07 o 
   3   9  14      178.89      162.91      6.39 o 
   4   9  14       58.43       60.86      5.63 o 
   5   9  14       47.38       32.17      5.90 o 
   6   9  14      491.64      493.59     16.83 o 
   0  10  14       12.56        2.88      6.59 o 
   1  10  14       42.39       38.95      5.28 o 
   2  10  14     1231.64     1237.36     15.44 o 
   3  10  14      139.33      121.85      6.74 o 
   4  10  14      943.73     1055.00     17.23 o 
   1   1  15       64.17       61.59      3.93 o 
   2   1  15      891.70      870.74      8.99 o 
   3   1  15       75.32       71.40      4.00 o 
   4   1  15      587.01      589.37      7.04 o 
   5   1  15       11.34        9.12      2.60 o 
   6   1  15       87.89       68.15      4.71 o 
   7   1  15      495.19      468.70     21.76 o 
   8   1  15       61.34       49.58     11.58 o 
   9   1  15      326.31      337.77     17.23 o 
  10   1  15      369.14      361.72     22.36 o 
   0   2  15     3016.70     3155.00     30.99 o 
   1   2  15      196.98      262.77      5.61 o 
   2   2  15      334.04      333.54      5.80 o 
   3   2  15      785.70      792.62      8.29 o 
   4   2  15      385.83      368.51      7.00 o 
   5   2  15     1185.44     1167.53     12.39 o 
   6   2  15      312.32      278.16     10.68 o 
   7   2  15      230.80      186.55     10.33 o 
   8   2  15      558.62      489.06     13.28 o 
   9   2  15      396.25      444.98     13.88 o 
  10   2  15       44.87       42.00     13.22 o 
   1   3  15       92.65       92.96      4.30 o 
   2   3  15      856.95      853.89      9.52 o 
   3   3  15       81.39       73.01      4.33 o 
   4   3  15      489.61      516.33      6.58 o 
   5   3  15       78.95       93.31      9.92 o 
   6   3  15      219.21      194.34      7.28 o 
   7   3  15     1825.98     1804.15     24.44 o 
   8   3  15      109.10      138.80     11.26 o 
   9   3  15     1510.43     1475.53     44.08 o 
  10   3  15      335.64      369.08     18.48 o 
   0   4  15      402.20      467.57     11.63 o 
   1   4  15      817.83      827.12      9.97 o 
   2   4  15      170.51      160.25      5.24 o 
   3   4  15     2488.89     2601.44     20.79 o 
   4   4  15       22.02       16.24      2.75 o 
   5   4  15     1107.38     1185.65     13.35 o 
   6   4  15       16.65       23.56      5.19 o 
   7   4  15      603.46      608.39     22.64 o 
   8   4  15      696.47      660.69     14.18 o 
   9   4  15      363.41      335.40     23.25 o 
   1   5  15      890.68      883.10     10.86 o 
   2   5  15       91.09      101.06      5.02 o 
   3   5  15       82.35       78.95      4.53 o 
   4   5  15      509.68      560.87      7.75 o 
   5   5  15     1042.59      995.23     14.08 o 
   6   5  15       68.91       55.15      5.77 o 
   7   5  15     1114.01     1088.62     16.00 o 
   8   5  15       41.62       58.30      8.01 o 
   9   5  15      182.20      189.17      9.25 o 
   0   6  15      922.79      905.10     15.64 o 
   1   6  15     2598.79     2692.13     21.50 o 
   2   6  15      295.06      276.90      6.81 o 
   3   6  15     2480.75     2613.14     26.05 o 
   4   6  15      186.98      205.36      5.77 o 
   5   6  15      192.97      212.95      7.95 o 
   6   6  15      336.60      307.88     14.58 o 
   7   6  15      227.00      215.44     12.89 o 
   8   6  15      465.58      459.25     15.12 o 
   1   7  15     1387.39     1492.95     18.76 o 
   2   7  15      250.38      247.93      6.63 o 
   3   7  15      591.74      604.39      8.87 o 
   4   7  15     1075.89     1023.37     11.79 o 
   5   7  15       17.71        7.09      4.05 o 
   6   7  15       21.28       18.77      5.27 o 
   7   7  15     1052.90     1023.40     19.12 o 
   0   8  15        8.43        7.51      5.15 o 
   1   8  15       15.47        7.78      3.82 o 
   2   8  15      502.75      521.59      9.83 o 
   3   8  15     2282.61     2347.66     24.94 o 
   4   8  15        2.99        2.97      4.26 o 
   5   8  15       27.68       26.31      5.07 o 
   6   8  15      974.72      929.15     17.88 o 
   1   9  15       57.78       47.39      5.57 o 
   2   9  15      216.03      219.56      7.43 o 
   3   9  15       49.60       44.76      4.80 o 
   4   9  15      292.94      250.55      8.85 o 
   0  10  15      329.47      338.66     13.53 o 
   1  10  15       37.18       31.68      5.68 o 
   0   0  16      123.28       97.14      8.30 o 
   1   0  16       29.93       31.70      7.08 o 
   2   0  16      721.35      813.05     12.91 o 
   3   0  16     2084.62     2211.87     28.63 o 
   4   0  16        0.55        3.29      3.61 o 
   5   0  16      335.68      396.30      8.62 o 
   6   0  16       34.27       25.54      6.40 o 
   7   0  16     3214.43     3340.99     68.33 o 
   8   0  16      319.54      336.29     20.22 o 
   9   0  16       89.72      126.50     15.84 o 
   1   1  16     2419.81     2560.71     19.98 o 
   2   1  16        4.66        6.15      2.90 o 
   3   1  16      536.24      580.63      9.02 o 
   4   1  16      300.32      290.15      5.94 o 
   5   1  16       34.10       23.06      3.63 o 
   6   1  16      135.96       99.42      7.27 o 
   7   1  16     1867.99     1872.08     33.10 o 
   8   1  16      633.35      664.94     20.91 o 
   9   1  16      820.64      839.08     26.34 o 
   0   2  16      217.93      174.15      8.25 o 
   1   2  16      175.93      204.63      5.89 o 
   2   2  16      302.22      318.07      6.37 o 
   3   2  16     4432.56     4657.78     52.06 o 
   4   2  16      133.68      157.54      8.37 o 
   5   2  16      554.96      540.23     10.99 o 
   6   2  16      200.77      224.23      9.65 o 
   7   2  16      133.32      132.96     12.00 o 
   8   2  16      122.56      347.83     89.12 o 
   9   2  16      807.40      875.14     36.00 o 
   1   3  16     2023.21     2086.75     18.19 o 
   2   3  16      129.32      148.56      6.03 o 
   3   3  16      114.18      101.37      5.58 o 
   4   3  16       17.87       19.42      3.12 o 
   5   3  16      870.72      891.00     21.73 o 
   6   3  16      167.04      158.29      9.92 o 
   7   3  16     1658.68     1676.73     34.65 o 
   8   3  16        2.86       -1.23      4.62 o 
   9   3  16      205.97      287.34     39.19 o 
   0   4  16      386.95      397.18     10.88 o 
   1   4  16      280.65      294.93      6.75 o 
   2   4  16       92.89      102.89      5.66 o 
   3   4  16      763.52      781.32     10.08 o 
   4   4  16        0.49        2.39      2.67 o 
   5   4  16      937.00      908.32     15.18 o 
   6   4  16      130.03      126.84      7.28 o 
   7   4  16      202.61      184.68     10.49 o 
   8   4  16      170.46      175.80      9.85 o 
   1   5  16        0.52        3.39      3.32 o 
   2   5  16      173.49      165.56      5.88 o 
   3   5  16      113.26      122.84      5.39 o 
   4   5  16        1.50        1.37      2.26 o 
   5   5  16        2.90        0.73      3.74 o 
   6   5  16       19.40       18.17      5.99 o 
   7   5  16       88.20       95.34      8.65 o 
   8   5  16       26.37       19.39      7.53 o 
   0   6  16       85.24       94.27      7.45 o 
   1   6  16      144.27      136.23      5.91 o 
   2   6  16      152.44      163.68      5.91 o 
   3   6  16       28.14       28.49      4.50 o 
   4   6  16      340.48      332.00      8.05 o 
   5   6  16      439.28      423.67      9.21 o 
   6   6  16        3.28        6.29      4.75 o 
   7   6  16       29.39       38.73      7.68 o 
   1   7  16       47.67       44.95      4.92 o 
   2   7  16       16.43       23.32      4.42 o 
   3   7  16      106.21      111.21      5.46 o 
   4   7  16      411.62      394.80      8.85 o 
   5   7  16        7.62        6.68      4.96 o 
   6   7  16        7.80        9.41      4.77 o 
   0   8  16      729.90      817.02     19.08 o 
   1   8  16      539.55      610.28     10.67 o 
   2   8  16      214.03      237.56      8.14 o 
   3   8  16       16.03        5.36      4.11 o 
   4   8  16        5.38        4.23      4.55 o 
   1   9  16      170.29      141.61      7.41 o 
   1   1  17      392.50      363.12      7.40 o 
   2   1  17       35.26       32.54      4.22 o 
   3   1  17      335.91      381.85      6.91 o 
   4   1  17       40.49       34.24      3.30 o 
   5   1  17        0.18        1.62      3.58 o 
   6   1  17       41.98       43.86      7.31 o 
   7   1  17      214.98      217.22     14.08 o 
   8   1  17      188.73      186.22     17.68 o 
   0   2  17       63.86       70.86      6.45 o 
   1   2  17      212.50      225.30      6.23 o 
   2   2  17      905.28      934.56     11.37 o 
   3   2  17      858.02      868.40      9.87 o 
   4   2  17      479.54      467.61      6.88 o 
   5   2  17       34.46       19.60      3.56 o 
   6   2  17     1006.80      892.48     40.06 o 
   7   2  17       45.10       49.30     11.41 o 
   8   2  17      263.46      295.29     15.13 o 
   1   3  17      614.75      627.69      8.89 o 
   2   3  17       94.09      131.90      5.65 o 
   3   3  17      178.31      165.94      5.22 o 
   4   3  17      151.45      121.02      4.94 o 
   5   3  17      449.25      422.41     10.14 o 
   6   3  17      679.16      724.51     34.79 o 
   7   3  17      313.54      298.76     12.72 o 
   0   4  17      511.26      456.42     11.38 o 
   1   4  17      775.41      839.59     10.82 o 
   2   4  17     2214.70     2422.52     21.34 o 
   3   4  17      861.69      913.86     10.38 o 
   4   4  17     1917.61     1970.04     19.01 o 
   5   4  17      148.94      149.63      7.11 o 
   6   4  17      484.26      418.71     12.49 o 
   7   4  17      157.67      190.02     12.52 o 
   1   5  17      144.10      158.76      6.12 o 
   2   5  17     1238.06     1418.92     14.25 o 
   3   5  17      186.26      219.31      6.87 o 
   4   5  17      125.92      108.79      6.63 o 
   5   5  17       78.62       70.03      6.35 o 
   6   5  17      765.00      763.60     17.25 o 
   0   6  17     1787.23     1784.44     24.40 o 
   1   6  17      484.33      565.09      9.11 o 
   2   6  17     2345.20     2557.43     22.47 o 
   3   6  17     1528.80     1618.10     16.73 o 
   4   6  17      784.56      732.44     12.13 o 
   5   6  17      115.76      138.69      8.19 o 
   1   7  17       80.99       83.43      5.59 o 
   2   7  17      192.86      198.07      6.63 o 
   3   7  17      610.39      599.32     10.75 o 
   0   0  18        5.68        5.76      5.23 o 
   1   0  18      425.01      515.33     48.24 o 
   2   0  18      536.75      523.68     13.17 o 
   3   0  18     2954.44     3183.08     38.49 o 
   4   0  18      512.63      485.23     15.83 o 
   5   0  18      117.71       93.92      8.87 o 
   6   0  18       19.93       12.06     15.57 o 
   1   1  18     1620.37     1698.03     15.40 o 
   2   1  18       32.12       44.18      5.71 o 
   3   1  18        1.11        3.32      2.94 o 
   4   1  18        7.63        4.43      3.43 o 
   5   1  18      129.29      148.16      8.13 o 
   6   1  18      202.93      196.19     14.43 o 
   0   2  18       29.95       23.94      6.44 o 
   1   2  18       24.29       28.78      4.58 o 
   2   2  18       84.59       69.66      5.41 o 
   3   2  18     4424.97     4784.74     42.56 o 
   4   2  18       11.49       15.24      4.26 o 
   5   2  18      197.74      197.79      9.44 o 
   6   2  18       59.53       52.82      7.35 o 
   1   3  18     2725.03     3042.07     24.44 o 
   2   3  18      123.69      103.06      4.93 o 
   3   3  18       12.26       14.94      3.83 o 
   4   3  18      289.03      292.38      8.66 o 
   5   3  18       35.13       25.68      6.85 o 
   6   3  18       11.45       13.54      5.33 o 
   0   4  18      616.23      617.28     13.12 o 
   1   4  18        5.83        6.54      3.64 o 
   2   4  18      290.13      304.07      8.10 o 
   3   4  18     2295.91     2326.55     21.26 o 
   4   4  18       39.69       23.16      6.34 o 
   5   4  18     1485.61     1567.23     22.49 o 
   1   5  18      843.89      873.60     11.64 o 
   2   5  18        1.17        4.12      3.68 o 
   3   5  18      108.89      110.36      6.35 o 
   4   5  18      350.71      330.84      9.98 o 
   0   6  18      185.44      185.57      9.55 o 
   1   6  18      206.93      218.64      7.37 o 
   2   6  18       27.97       19.79      4.47 o 
   1   1  19       21.01       18.83      4.02 o 
   2   1  19        5.02       10.39      3.49 o 
   3   1  19      136.69      107.19      5.66 o 
   4   1  19        8.03        8.44      7.60 o 
   0   2  19       64.29       69.27      6.60 o 
   1   2  19        2.56       -0.73      2.81 o 
   2   2  19      787.52      900.64     11.83 o 
   3   2  19      125.74      124.24      6.65 o 
   4   2  19     1083.15     1073.06     17.85 o 
   1   3  19       19.27       18.29      4.51 o 
   2   3  19      637.44      687.04     10.46 o 
   3   3  19      155.10      134.01      7.67 o 
   0   4  19      163.62      150.97      8.72 o 
   1   4  19      289.89      295.76      7.74 o 
                                                 
